# Supplementary material for: Leisure‐Time Physical Activity, Sedentary Behavior, and Biological Aging: Evidence From Genetic Correlation and Mendelian Randomization Analyses
Source: Scand J Med Sci Sports. 2025 Jan 10;35(1):e70014. doi: 10.1111/sms.70014 (PMC11723829; doi:10.1111/sms.70014)
Supplement: Supplementary file 3 — Table S1. [file SMS-35-e70014-s002.xlsx]

## Sheet: S1
Supplementary Table 1. Details of GWAS summary data.
Phenotype	Sample size	Ethnicity	Year	Link for GWAS	PMID
GWAS of physical activity and sedentary behavior
Moderate-to-vigorous intensity physical activity during leisure time	608595	EUR	2022	https://www.ebi.ac.uk/gwas/publications/36071172	36071172
Leisure screen time	526725	EUR	2022	https://www.ebi.ac.uk/gwas/publications/36071172	36071172
GWAS of epigenetic age acceleration
Hannum age acceleration	34449	EUR	2021	https://www.ebi.ac.uk/gwas/publications/34187551, https://datashare.ed.ac.uk/handle/10283/3645	34187551
Intrinsic Horvath age acceleration	34461	EUR	2021	https://www.ebi.ac.uk/gwas/publications/34187551, https://datashare.ed.ac.uk/handle/10283/3645	34187551
PhenoAge acceleration	34463	EUR	2021	https://www.ebi.ac.uk/gwas/publications/34187551, https://datashare.ed.ac.uk/handle/10283/3645	34187551
GrimAge acceleration	34467	EUR	2021	https://www.ebi.ac.uk/gwas/publications/34187551, https://datashare.ed.ac.uk/handle/10283/3645	34187551
GWAS of other confounders
Educational attainment	766345*	EUR	2018	http://www.thessgac.org/data	30038396
Smoking initiation	632802*	EUR	2019	http://ftp.ebi.ac.uk/pub/databases/gwas/summary_statistics/GCST007001-GCST008000/GCST007474/	30643251
Alcohol consumption	537349*	EUR	2019	http://ftp.ebi.ac.uk/pub/databases/gwas/summary_statistics/GCST007001-GCST008000/GCST007461/	30643251
Body mass index	806834	EUR	2018	https://zenodo.org/record/1251813	30239722
Sleep duration	446118	EUR	2019	http://ftp.ebi.ac.uk/pub/databases/gwas/summary_statistics/GCST007001-GCST008000/GCST007561/	30846698
Parental age at death	208118	EUR	2017	http://ftp.ebi.ac.uk/pub/databases/gwas/summary_statistics/GCST006001-GCST007000/GCST006702/	29227965
* Subjects of 23andMe were not included due to data restrictions. GWAS (genome-wide association study), DNA (deoxyribonucleic acid), EUR (European ancestry). For SNPs with no rsID, dbSNP database was used to convert these SNP names (https://ftp.ncbi.nih.gov/snp/organisms/human_9606_b151_GRCh37p13/VCF/00-common_all.vcf.gz).

## Sheet: S2
Supplementary Table 2. Details of instrumental variables selected for MVPA and LST
SNP	Chromosome	Position	Effect allele	Other allele	Effect allele frequency	Beta	Standard error	P-value	R2	F-statistic	Phenotypes	Pleiotropic traits
rs6427178	1	169095082	A	G	0.5318	0.0229	0.0041	1.707e-08	5.12569e-05	31.1962	MVPA
rs1160545	2	100832269	T	C	0.4025	0.0249	0.0041	1.732e-09	6.06005e-05	36.8833	MVPA
rs1691471	3	85011013	T	C	0.3759	0.0379	0.0042	1.733e-19	0.000133781	81.4289	MVPA
rs7613360	3	49916710	T	C	0.3963	-0.0247	0.0042	2.77e-09	5.68254e-05	34.5855	MVPA	unipolar depression, mood disorder; intelligence; feeling miserable measurement; intelligence
rs2668196	3	165502709	A	T	0.1908	-0.0227	0.004	2.086e-08	5.29152e-05	32.2055	MVPA	mathematical ability; self reported educational attainment; blood protein measurement
rs336620	3	18628793	C	G	0.3016	0.0243	0.0044	4.049e-08	5.01138e-05	30.5004	MVPA
rs4865512	5	50661601	A	G	0.6124	0.024	0.0042	7.677e-09	5.36503e-05	32.653	MVPA	risk-taking behaviour
rs4546329	5	60589739	T	C	0.499	-0.0181	0.0032	1.356e-08	5.25661e-05	31.9931	MVPA
rs13201721	6	141799534	T	C	0.7364	0.0255	0.004	1.833e-10	6.67733e-05	40.6405	MVPA
rs370935521	6	26770791	T	C	0.0926	0.0434	0.0075	8.246e-09	5.5018e-05	33.4854	MVPA
rs12357890	10	99762693	A	G	0.4431	0.0225	0.0041	4.765e-08	4.9482e-05	30.1159	MVPA
rs1625595	11	66078129	T	C	0.4748	-0.0213	0.0032	1.895e-11	7.27946e-05	44.3055	MVPA
rs568546	11	107321156	T	C	0.5206	0.0237	0.0041	5.885e-09	5.49006e-05	33.4139	MVPA
rs385301	17	19806828	T	C	0.2637	-0.0284	0.0047	1.6e-09	5.99911e-05	36.5123	MVPA
rs9903845	17	50291181	A	C	0.3104	-0.02	0.0034	6.051e-09	5.68524e-05	34.602	MVPA
rs3791033	1	44134077	T	C	0.669	0.0331	0.0041	3.664e-16	0.000123723	65.1758	LST	self reported educational attainment
rs12062845	1	98342685	A	C	0.2158	0.0281	0.0042	2.409e-11	8.49754e-05	44.7623	LST
rs197439	1	112280990	A	G	0.6007	-0.0259	0.0039	3.291e-11	8.3724e-05	44.1031	LST
rs71658797	1	77967507	A	T	0.1223	0.0373	0.0058	1.809e-10	7.85134e-05	41.358	LST	lung adenocarcinoma; lung carcinoma; body fat percentage
rs10889193	1	61106174	A	C	0.5547	0.0243	0.0039	4.942e-10	7.37e-05	38.8223	LST
rs6685030	1	171805284	A	G	0.48	-0.0217	0.0035	5.273e-10	7.29739e-05	38.4399	LST
rs11184939	1	107162248	T	G	0.6048	0.0218	0.0038	1.345e-08	6.24791e-05	32.9112	LST
rs11587591	1	209762875	A	G	0.7344	0.0219	0.0039	2.23e-08	5.98617e-05	31.5324	LST
rs6674314	1	243920895	A	G	0.8134	0.0274	0.0049	2.299e-08	5.93607e-05	31.2685	LST
rs1938450	1	68359482	A	G	0.3312	-0.0226	0.0041	2.655e-08	5.7682e-05	30.3842	LST
rs1736523	1	3079885	C	G	0.5544	0.0216	0.0039	2.752e-08	5.8233e-05	30.6744	LST
rs58087899	1	1863026	A	G	0.4556	-0.0222	0.004	4.347e-08	5.84759e-05	30.8024	LST
rs61813324	1	156049877	T	C	0.1361	0.031	0.0057	4.365e-08	5.6152e-05	29.5782	LST	body mass index
rs10189857	2	60713235	A	G	0.5653	-0.0274	0.0035	7.798e-15	0.00011634	61.2863	LST	mathematical ability; cognitive function measurement; self reported educational attainment; intelligence; cognitive function measurement; body height
rs4303732	2	100830040	T	C	0.598	0.0265	0.0035	5.365e-14	0.000108824	57.3263	LST
rs12617870	2	193746283	T	G	0.5377	0.0263	0.0035	6.622e-14	0.000107188	56.4643	LST
rs13017586	2	147847198	A	G	0.8493	-0.0401	0.0054	8.253e-14	0.000104682	55.1442	LST
rs114590429	2	166176789	A	C	0.1157	0.0376	0.006	3.029e-10	7.45516e-05	39.271	LST
rs36079846	2	215367159	T	C	0.5205	-0.0239	0.0038	4.523e-10	7.50952e-05	39.5573	LST
rs566017137	2	157149797	C	G	0.9639	-0.0656	0.0108	1.233e-09	7.00399e-05	36.8942	LST
rs12992995	2	175197545	A	C	0.2755	-0.0258	0.0043	2.099e-09	6.83422e-05	35.9999	LST
rs2381761	2	146449007	T	C	0.887	-0.0377	0.0063	2.722e-09	6.79811e-05	35.8096	LST
rs62134209	2	45093457	A	G	0.953	0.0538	0.0091	3.284e-09	6.63543e-05	34.9527	LST
rs62151809	2	104433256	T	C	0.4526	0.0228	0.0039	3.9e-09	6.48826e-05	34.1774	LST
rs60603116	2	217431561	A	T	0.5772	-0.0226	0.0039	6.371e-09	6.37494e-05	33.5804	LST
rs1837687	2	191238799	C	G	0.609	0.0222	0.0039	1.849e-08	6.15129e-05	32.4022	LST
rs7579662	2	161915810	A	G	0.393	0.0216	0.0039	4.145e-08	5.8233e-05	30.6744	LST	chronotype measurement
rs10469911	2	49989127	T	C	0.6825	0.0204	0.0037	4.832e-08	5.77096e-05	30.3987	LST
rs7615206	3	49937505	T	C	0.5703	-0.0345	0.0035	1.503e-22	0.000184433	97.1629	LST
rs11130274	3	51163896	A	G	0.8919	-0.0399	0.0057	1.836e-12	9.3019e-05	48.9998	LST
rs140502640	3	48926161	T	C	0.0509	0.057	0.0089	1.359e-10	7.78667e-05	41.0174	LST
rs9867121	3	114631548	A	C	0.1829	-0.0317	0.005	2.023e-10	7.63065e-05	40.1954	LST
rs1375561	3	85658230	T	C	0.6534	0.0232	0.0037	2.553e-10	7.46373e-05	39.3161	LST	cognitive function measurement
rs76267866	3	70540347	A	T	0.7923	-0.0297	0.0047	3.529e-10	7.58054e-05	39.9315	LST	self reported educational attainment
rs62244886	3	71587392	C	G	0.6038	0.0239	0.0039	1.235e-09	7.12938e-05	37.5548	LST
rs7627290	3	165711001	A	G	0.5413	-0.0231	0.0039	2.356e-09	6.66012e-05	35.0827	LST
rs7430216	3	75201030	T	C	0.2227	0.025	0.0042	2.5e-09	6.72618e-05	35.4307	LST
rs7432837	3	93809151	T	C	0.7415	-0.0235	0.004	3.235e-09	6.55244e-05	34.5155	LST
rs9821299	3	83068067	A	G	0.1854	0.0285	0.0048	3.632e-09	6.69259e-05	35.2538	LST
rs17025214	3	88023541	T	C	0.3099	-0.0221	0.0038	4.314e-09	6.42104e-05	33.8233	LST
rs13089152	3	84765574	T	C	0.6691	-0.0234	0.0041	1.53e-08	6.18377e-05	32.5733	LST
rs111858934	3	90400428	T	C	0.2505	0.0252	0.0045	1.576e-08	5.95342e-05	31.3599	LST
rs743699	4	3305116	A	G	0.7433	-0.0267	0.0044	1.177e-09	6.99041e-05	36.8227	LST
rs4416502	4	77030872	A	G	0.1996	0.0291	0.0048	1.381e-09	6.97733e-05	36.7538	LST
rs13107325	4	103188709	T	C	0.0744	0.0404	0.0067	1.79e-09	6.90239e-05	36.359	LST	sleep duration; mean arterial pressure, alcohol drinking; mean arterial pressure; systolic blood pressure, alcohol drinking; osteoarthritis; low density lipoprotein cholesterol measurement; grip strength measurement; cognitive function measurement; mathematical ability; cardiovascular disease biomarker measurement; intelligence; alcohol use disorder measurement, alcohol dependence; erythrocyte co…
rs16896229	4	18002583	T	C	0.1357	0.03	0.0051	3.799e-09	6.56886e-05	34.6019	LST
rs10222987	4	185946130	A	G	0.6355	-0.0209	0.0036	9.022e-09	6.39847e-05	33.7043	LST
rs61166637	4	140771814	C	G	0.6711	0.0242	0.0043	1.483e-08	6.0129e-05	31.6732	LST
rs4460001	4	130275243	A	C	0.4324	-0.0193	0.0035	4.452e-08	5.77257e-05	30.4072	LST
rs34811474	4	25408838	A	G	0.2312	-0.0249	0.0045	4.48e-08	5.81252e-05	30.6177	LST	snoring measurement; cognitive function measurement; self reported educational attainment; vital capacity; mathematical ability; heel bone mineral density; balding measurement; osteoarthritis; leukocyte count; body mass index; body height; intelligence; age at menarche
rs262890	5	62930015	A	G	0.7003	-0.0344	0.0042	2.057e-16	0.000127344	67.0836	LST	intelligence
rs113838095	5	138419494	T	C	0.6684	-0.0321	0.0043	6.875e-14	0.00010579	55.7277	LST
rs1947066	5	161101615	A	G	0.8028	0.0298	0.0044	8.543e-12	8.70774e-05	45.8697	LST
rs364789	5	77387439	A	G	0.7568	0.0275	0.0044	2.793e-10	7.41556e-05	39.0624	LST
rs2964252	5	152067929	A	G	0.3158	-0.0235	0.0037	3.16e-10	7.658e-05	40.3395	LST	self reported educational attainment
rs396321	5	112113735	T	C	0.5128	-0.0213	0.0035	1.292e-09	7.03086e-05	37.0358	LST
rs249960	5	96164771	A	G	0.8178	0.0298	0.005	2.427e-09	6.74341e-05	35.5215	LST
rs12188899	5	59670706	A	G	0.797	-0.0274	0.0048	1.085e-08	6.18597e-05	32.5849	LST
rs10041724	5	124273520	T	C	0.8071	0.0249	0.0044	1.514e-08	6.07971e-05	32.0252	LST
rs13168806	5	120071604	A	C	0.3752	0.0225	0.004	1.524e-08	6.00669e-05	31.6405	LST
rs2344451	5	93000224	C	G	0.2113	-0.0265	0.0047	1.574e-08	6.03512e-05	31.7903	LST
rs1445979	5	60744339	A	T	0.3862	0.0196	0.0036	3.737e-08	5.62728e-05	29.6419	LST
rs13188731	5	7387097	A	T	0.3671	0.0218	0.004	4.537e-08	5.63877e-05	29.7024	LST
rs9278004	6	33319815	A	G	0.1487	0.0394	0.0057	3.233e-12	9.07025e-05	47.7794	LST
rs58541850	6	166165563	A	G	0.0585	0.0522	0.0082	1.716e-10	7.693e-05	40.5239	LST
rs1188887	6	139257866	T	C	0.6673	0.0258	0.0041	2.473e-10	7.51718e-05	39.5977	LST
rs558134	6	12693454	T	C	0.3835	-0.0225	0.0036	5.046e-10	7.41556e-05	39.0624	LST
rs78394231	6	107649123	T	C	0.9015	-0.0381	0.0065	3.53e-09	6.52245e-05	34.3575	LST
rs6457816	6	35362848	T	C	0.9343	-0.0414	0.007	3.972e-09	6.64036e-05	34.9786	LST
rs12206846	6	108238917	A	G	0.4054	0.0199	0.0036	2.1e-08	5.80086e-05	30.5562	LST
rs2473977	6	113454213	A	T	0.3862	0.0195	0.0036	4.604e-08	5.57001e-05	29.3402	LST
rs12214364	6	67556372	T	G	0.5869	-0.0197	0.0036	4.866e-08	5.68485e-05	29.9451	LST
rs11972285	7	99025591	A	G	0.8456	0.0384	0.0056	5.128e-12	8.92614e-05	47.0202	LST
rs13235840	7	133505091	A	T	0.8186	-0.0313	0.005	3.475e-10	7.43931e-05	39.1875	LST
rs2529484	7	111180444	C	G	0.3515	0.0221	0.0036	1.394e-09	7.15426e-05	37.6858	LST
rs17621391	7	140176596	T	C	0.7351	0.0243	0.0041	2.108e-09	6.66856e-05	35.1272	LST
rs57092155	7	53856368	T	C	0.7826	-0.0268	0.0047	8.8e-09	6.17253e-05	32.5141	LST
rs10253861	7	8110475	A	G	0.5514	-0.0198	0.0035	1.481e-08	6.07553e-05	32.0031	LST	body height
rs1483796	7	49871114	A	G	0.3988	-0.0199	0.0036	2.149e-08	5.80086e-05	30.5562	LST
rs1362910	8	30856464	A	G	0.4188	0.0253	0.0035	1.027e-12	9.91923e-05	52.252	LST	mathematical ability
rs12678836	8	92690148	A	C	0.424	0.0232	0.0035	5.366e-11	8.34103e-05	43.9378	LST
rs72671494	8	93195457	T	C	0.8595	-0.0349	0.0056	5.716e-10	7.37325e-05	38.8395	LST
rs7821826	8	10769439	T	C	0.4925	0.0207	0.0035	3.254e-09	6.64036e-05	34.9786	LST
rs421151	8	73462574	A	G	0.9161	-0.036	0.0063	1.093e-08	6.19888e-05	32.6529	LST
rs1999065	9	120514574	T	C	0.3377	0.0249	0.0037	1.239e-11	8.59754e-05	45.2891	LST
rs2783992	9	1722044	T	C	0.5385	-0.0242	0.0038	3.364e-10	7.69921e-05	40.5566	LST
rs34864022	9	22609110	A	G	0.9341	-0.0483	0.0078	4.712e-10	7.2793e-05	38.3445	LST
rs9411437	9	134946069	T	C	0.1486	0.0332	0.0057	4.783e-09	6.44043e-05	33.9254	LST
rs7875078	9	14494845	A	C	0.4517	0.0204	0.0035	7.41e-09	6.4493e-05	33.9721	LST	self reported educational attainment; mathematical ability
rs10732706	9	139926960	T	C	0.6313	0.0211	0.0037	8.206e-09	6.17377e-05	32.5207	LST
rs1802669	10	21827796	A	G	0.3409	0.0384	0.0041	2.391e-21	0.000166509	87.7189	LST
rs68049022	10	66407019	T	C	0.7981	0.0314	0.0048	6.183e-11	8.12377e-05	42.7932	LST
rs841020	10	125409953	T	C	0.1923	0.0269	0.0044	1.148e-09	7.09552e-05	37.3764	LST
rs3781412	10	126715154	A	G	0.6005	-0.0208	0.0036	8.377e-09	6.33739e-05	33.3826	LST
rs1017550	10	63587683	A	G	0.5864	0.0196	0.0035	2.852e-08	5.95342e-05	31.3599	LST
rs4311996	10	103735978	A	T	0.3873	-0.0217	0.0039	3.559e-08	5.87734e-05	30.9591	LST
rs4483592	11	65990439	T	C	0.1633	0.036	0.0052	3.971e-12	9.09861e-05	47.9288	LST
rs4551799	11	71416091	A	G	0.3436	-0.0241	0.0039	6.91e-10	7.24919e-05	38.1859	LST
rs1391954	11	88575965	T	G	0.4439	0.0245	0.004	1.511e-09	7.12192e-05	37.5155	LST
rs10765775	11	95656362	A	G	0.3915	-0.0223	0.0039	9.798e-09	6.20683e-05	32.6948	LST	self reported educational attainment
rs3759344	12	6862646	A	G	0.1063	0.0452	0.0062	4.255e-13	0.000100894	53.1486	LST
rs7969719	12	109883577	T	C	0.3131	0.0271	0.0037	4.462e-13	0.000101837	53.6455	LST
rs10772643	12	13415288	T	C	0.8923	-0.0385	0.0062	5.882e-10	7.32019e-05	38.5599	LST
rs12425850	12	123501972	T	C	0.286	-0.0236	0.0039	1.367e-09	6.95153e-05	36.6179	LST
rs73405293	12	117522917	A	G	0.147	-0.0308	0.0054	1.346e-08	6.17594e-05	32.5321	LST	self reported educational attainment
rs74996610	12	24075007	C	G	0.9545	-0.0513	0.0093	3.124e-08	5.77643e-05	30.4276	LST
rs7991062	13	100713194	C	G	0.6577	-0.0335	0.0041	1.319e-16	0.000126731	66.7606	LST
rs9513416	13	99055774	A	G	0.8411	0.0281	0.0048	4.096e-09	6.50606e-05	34.2711	LST	self reported educational attainment
rs10400776	14	97326366	A	C	0.2593	-0.0259	0.0044	3.448e-09	6.57782e-05	34.6491	LST
rs56151256	15	78024806	A	C	0.7498	0.0285	0.0044	1.174e-10	7.96463e-05	41.9549	LST
rs12324720	15	64092140	A	G	0.1756	-0.0271	0.0046	3.526e-09	6.58886e-05	34.7073	LST
rs2667382	15	83545977	A	T	0.4719	0.0224	0.0039	6.7e-09	6.26261e-05	32.9887	LST
rs4889530	16	31065918	A	T	0.3812	-0.0253	0.0039	1.32e-10	7.98901e-05	42.0833	LST
rs11074658	16	10308335	T	C	0.5913	-0.0239	0.0039	9.211e-10	7.12938e-05	37.5548	LST
rs1129062	16	30035998	A	G	0.9199	-0.0406	0.0072	1.492e-08	6.03638e-05	31.7969	LST
rs62068672	16	89647015	T	C	0.798	0.0263	0.0048	4.087e-08	5.69928e-05	30.0212	LST
rs1860337	17	60851559	T	C	0.5953	-0.0253	0.0039	9.083e-11	7.98901e-05	42.0833	LST
rs73420302	17	77768068	C	G	0.1785	-0.03	0.0051	3.038e-09	6.56886e-05	34.6019	LST
rs12962050	18	35179808	A	G	0.647	-0.0234	0.0036	1.178e-10	8.02062e-05	42.2498	LST
rs78140587	18	41817809	A	G	0.9593	0.0615	0.0099	5.832e-10	7.32595e-05	38.5903	LST
rs6857	19	45392254	T	C	0.1689	-0.0369	0.0047	5.8e-15	0.00011701	61.639	LST	dementia, Alzheimer's disease neuropathologic change; Alzheimer's disease, amyloid-beta measurement; memory performance, paragraph delayed recall measurement; age-related macular degeneration; body fat percentage; cerebral amyloid angiopathy; neuritic plaque measurement; Frontotemporal dementia; cognitive impairment; type II diabetes mellitus; neurofibrillary tangles measurement; Alzheimer's dise…
rs2229383	19	10794630	T	G	0.6347	-0.0287	0.004	6.404e-13	9.77276e-05	51.4804	LST	Ischemic stroke; stroke
rs12463321	19	37651855	A	G	0.1478	-0.0317	0.0055	6.99e-09	6.3064e-05	33.2194	LST
rs12981974	19	19388071	C	G	0.1361	0.0337	0.0058	8.568e-09	6.40903e-05	33.76	LST
rs2965216	19	13071082	A	G	0.4549	0.0212	0.0039	4.608e-08	5.60963e-05	29.5489	LST
rs6010651	20	62418243	A	C	0.6201	0.0235	0.004	3.338e-09	6.55244e-05	34.5155	LST	age at menarche
rs6073637	20	43714051	A	C	0.5235	-0.0225	0.0038	4.592e-09	6.65557e-05	35.0587	LST
rs17801257	20	58892520	A	G	0.1247	-0.0292	0.0053	2.917e-08	5.76242e-05	30.3537	LST	self reported educational attainment
rs6102913	20	41202958	T	C	0.4736	-0.0193	0.0035	2.966e-08	5.77257e-05	30.4072	LST	self reported educational attainment
rs469565	22	29952437	T	C	0.7735	-0.0259	0.0046	1.505e-08	6.0183e-05	31.7017	LST
F-statistic was calculated using the following formulas: F=R^2 (n-2)⁄(1-R^2) and R^2=2×β^2×MAF×(1-MAF)/(2×β^2×MAF×(1-MAF)+2×se(β)^2×n×MAF×(1-MAF)), where F represents F-statistic, R^2 represents the phenotypic variance explained by a genetic instrument, n is the sample size, β is the estimated genetic association of SNP with the exposure, se(β) is the standard error of effect size, MAF is the min…

## Sheet: S3
Supplementary Table 3. Details of instrumental variables selected for EAA
SNP	Chromosome	Position	Effect allele	Other allele	Effect allele frequency	Beta	Standard error	P-value	R2	F-statistic	Phenotypes
rs4383328	2	16693124	A	T	0.2848	-0.1889	0.0329	9.572e-09	0.000956049	32.9645	HannumAgeAccel
rs1598856	4	103446115	A	G	0.4492	0.1858	0.0296	3.632e-10	0.00114244	39.3988	HannumAgeAccel
rs3093956	6	31426967	T	C	0.8142	-0.2428	0.0396	8.391e-10	0.00109008	37.5908	HannumAgeAccel
rs111731678	7	130418744	A	T	0.1939	-0.2266	0.0398	1.258e-08	0.000940088	32.4137	HannumAgeAccel
rs10786282	10	98122808	A	G	0.2124	-0.36	0.0362	2.609e-23	0.00286264	98.8923	HannumAgeAccel
rs1005277	10	38218259	A	C	0.2982	0.3006	0.033	8.919e-20	0.00240286	82.9707	HannumAgeAccel
rs117267867	10	42939635	T	C	0.0277	0.7126	0.1135	3.364e-10	0.00114295	39.4162	HannumAgeAccel
rs4838595	10	49675247	T	C	0.1217	-0.2576	0.0453	1.291e-08	0.000937802	32.3348	HannumAgeAccel
rs12417758	11	66076360	T	C	0.5461	-0.2093	0.0304	6.215e-12	0.0013741	47.3987	HannumAgeAccel
rs34970912	16	73068163	C	G	0.9648	-0.5213	0.0939	2.875e-08	0.00089388	30.819	HannumAgeAccel
rs3917672	1	169592981	A	G	0.4858	-0.2622	0.0304	5.946e-18	0.00215404	74.3863	Intrinsic HorvathAgeAccel
rs7550821	1	208029947	T	C	0.2441	-0.2551	0.035	3.27e-13	0.00153917	53.1202	Intrinsic HorvathAgeAccel
rs12043492	1	39457006	T	C	0.4212	0.2166	0.0313	4.352e-12	0.00138771	47.8854	Intrinsic HorvathAgeAccel
rs6577536	1	8910110	A	G	0.4843	0.1968	0.0302	6.728e-11	0.00123076	42.463	Intrinsic HorvathAgeAccel
rs1726672	1	236519502	T	C	0.3036	-0.2038	0.0329	6.047e-10	0.00111226	38.37	Intrinsic HorvathAgeAccel
rs2275558	1	164529120	A	G	0.2212	-0.2335	0.0402	6.443e-09	0.000978067	33.7362	Intrinsic HorvathAgeAccel
rs4240228	2	16688759	T	G	0.7168	0.2547	0.0334	2.466e-14	0.00168463	58.1487	Intrinsic HorvathAgeAccel
rs6414374	3	150001224	A	G	0.1625	0.3214	0.0418	1.421e-14	0.00171264	59.1172	Intrinsic HorvathAgeAccel
rs7627756	3	160217483	A	G	0.5615	0.2162	0.0301	6.275e-13	0.00149486	51.5885	Intrinsic HorvathAgeAccel
rs2492286	3	128336298	T	G	0.1519	0.2808	0.0428	5.293e-11	0.00124749	43.0409	Intrinsic HorvathAgeAccel
rs79111787	3	47715545	T	C	0.9678	-0.9076	0.1412	1.275e-10	0.00119749	41.3137	Intrinsic HorvathAgeAccel
rs115360749	3	46713120	A	G	0.0243	0.8561	0.1417	1.545e-09	0.00105809	36.4993	Intrinsic HorvathAgeAccel
rs1488106	3	168859006	T	C	0.3721	0.1827	0.0311	4.246e-09	0.00100045	34.5089	Intrinsic HorvathAgeAccel
rs144317085	4	105806108	A	T	0.9612	0.5136	0.0831	6.424e-10	0.00110723	38.1964	Intrinsic HorvathAgeAccel
rs2736099	5	1287340	A	G	0.3538	0.2326	0.0334	3.47e-12	0.00140536	48.4955	Intrinsic HorvathAgeAccel
rs10949481	6	18121029	A	T	0.9468	1.0823	0.0699	4.56e-54	0.00690879	239.726	Intrinsic HorvathAgeAccel
rs10447389	6	25642577	A	G	0.2687	-0.2764	0.034	4.418e-16	0.00191407	66.0835	Intrinsic HorvathAgeAccel
rs6914699	6	29934022	T	C	0.607	-0.1923	0.0325	3.247e-09	0.0010149	35.0079	Intrinsic HorvathAgeAccel
rs12666349	7	31728180	T	C	0.8028	0.2548	0.0436	5.227e-09	0.000990074	34.1508	Intrinsic HorvathAgeAccel
rs10732882	11	57111693	T	G	0.4059	-0.2405	0.0318	3.68e-14	0.00165702	57.194	Intrinsic HorvathAgeAccel
rs10735418	12	107343376	T	C	0.6278	0.1954	0.0321	1.14e-09	0.0010741	37.0522	Intrinsic HorvathAgeAccel
rs12903325	15	50353277	T	G	0.7596	-0.2216	0.0357	5.476e-10	0.00111684	38.5281	Intrinsic HorvathAgeAccel
rs34003787	16	73071381	T	C	0.0862	0.3239	0.0581	2.54e-08	0.000901053	31.0774	Intrinsic HorvathAgeAccel
rs1511762	18	42119324	T	C	0.2186	0.2642	0.0374	1.532e-12	0.00144599	49.8996	Intrinsic HorvathAgeAccel
rs57941717	21	38374179	T	G	0.2528	0.2908	0.0357	3.71e-16	0.00192172	66.3479	Intrinsic HorvathAgeAccel
rs75243280	22	17601466	T	C	0.6686	-0.2323	0.0339	7.367e-12	0.00136075	46.9541	Intrinsic HorvathAgeAccel
rs678553	1	236525447	T	C	0.6892	0.3265	0.0412	2.27e-15	0.00181898	62.7981	PhenoAgeAccel
rs752223	1	60433076	A	G	0.0818	-0.5602	0.072	7.2e-15	0.0017535	60.5335	PhenoAgeAccel
rs6531114	2	16617781	T	C	0.2633	-0.2542	0.0424	2.065e-09	0.00104187	35.9413	PhenoAgeAccel
rs1142345	6	18130918	T	C	0.9454	0.8235	0.0871	3.351e-21	0.0025871	89.3852	PhenoAgeAccel
rs1990053	7	44925896	A	G	0.4231	0.2573	0.0384	2.048e-11	0.00130106	44.8944	PhenoAgeAccel
rs11190127	10	101271982	A	C	0.3786	0.2484	0.0397	3.834e-10	0.00113469	39.1469	PhenoAgeAccel
rs11253338	10	759559	T	C	0.184	0.2846	0.0494	8.485e-09	0.000962154	33.1887	PhenoAgeAccel
rs73028070	11	122681835	A	G	0.0786	-0.4329	0.0768	1.738e-08	0.000921084	31.7708	PhenoAgeAccel
rs3829957	17	3378876	T	C	0.1974	-0.3796	0.0482	3.508e-15	0.00179649	62.0202	PhenoAgeAccel
rs116853700	17	55466295	A	G	0.0425	0.5517	0.0976	1.592e-08	0.000926298	31.9508	PhenoAgeAccel
rs7228835	18	41969071	C	G	0.1217	-0.5144	0.061	3.304e-17	0.00205918	71.1078	PhenoAgeAccel
rs9386796	6	109618704	T	C	0.4597	0.1983	0.0294	1.64e-11	0.00131818	45.491	GrimAgeAccel
rs887466	6	31143511	A	G	0.3815	-0.1928	0.031	5.092e-10	0.00112099	38.6781	GrimAgeAccel
rs17094148	10	101280279	A	G	0.7067	-0.18	0.0323	2.547e-08	0.000900213	31.0538	GrimAgeAccel
rs4065321	17	38143548	T	C	0.5333	-0.1703	0.0296	8.776e-09	0.000959457	33.0994	GrimAgeAccel
F-statistic was calculated using the following formulas: F=R^2 (n-2)⁄(1-R^2) and R^2=2×β^2×MAF×(1-MAF)/(2×β^2×MAF×(1-MAF)+2×se(β)^2×n×MAF×(1-MAF)), where F represents F-statistic, R^2 represents the phenotypic variance explained by a genetic instrument, n is the sample size, β is the estimated genetic association of SNP with the exposure, se(β) is the standard error of effect size, MAF is the min…

## Sheet: S4
Supplementary Table 4. Details of instrumental variables selected for potential confounders
SNP	Chromosome	Position	Effect allele	Other allele	Effect allele frequency	Beta	Standard error	P-value	R2	F-statistic	Phenotypes
rs3747631	1	204587569	G	C	0.7721	-0.02207	0.00208	2.97e-26	0.000146889	112.584	Educational attainment
rs1620977	1	72729142	G	A	0.6905	-0.02046	0.00195	1.14e-25	0.000143633	110.088	Educational attainment
rs2819336	1	44015809	T	C	0.3384	0.01828	0.00177	5.46e-25	0.000139162	106.661	Educational attainment
rs1008078	1	91189731	T	C	0.4099	-0.01738	0.00173	1.2e-23	0.000131682	100.927	Educational attainment
rs1892417	1	41779673	C	T	0.2279	-0.01732	0.00202	1.12e-17	9.59239e-05	73.5177	Educational attainment
rs3897821	1	243420388	A	G	0.6497	0.01502	0.0018	8.25e-17	9.08513e-05	69.6296	Educational attainment
rs10875121	1	98417446	G	C	0.1429	-0.01834	0.00226	5.53e-16	8.59251e-05	65.8538	Educational attainment
rs635754	1	96484940	A	G	0.5306	0.0134	0.00173	8.01e-15	7.82815e-05	59.9952	Educational attainment
rs3026996	1	159167290	A	C	0.716	0.01537	0.00199	1.05e-14	7.78365e-05	59.6541	Educational attainment
rs1569092	1	74858724	A	G	0.182	0.01807	0.00234	1.16e-14	7.78084e-05	59.6326	Educational attainment
rs59123361	1	110766454	A	G	0.1054	-0.02094	0.00291	5.87e-13	6.75637e-05	51.7805	Educational attainment
rs2297600	1	32207581	G	T	0.1497	-0.01569	0.00223	2.16e-12	6.45928e-05	49.5034	Educational attainment
rs7526112	1	93747683	T	G	0.6429	0.01215	0.00177	6.1e-12	6.1483e-05	47.12	Educational attainment
rs527277	1	110046093	G	A	0.7347	-0.01286	0.00188	8.12e-12	6.10542e-05	46.7913	Educational attainment
rs35039375	1	171516863	G	A	0.09354	-0.01983	0.00293	1.22e-11	5.97668e-05	45.8046	Educational attainment
rs301800	1	8490603	T	C	0.1803	0.01516	0.00224	1.33e-11	5.97657e-05	45.8038	Educational attainment
rs9436866	1	69427576	C	A	0.09524	0.01882	0.00289	7.45e-11	5.53344e-05	42.4075	Educational attainment
rs11578313	1	44392792	A	G	0.7653	0.01322	0.00203	7.69e-11	5.53379e-05	42.4101	Educational attainment
rs4652135	1	175837673	C	A	0.3231	-0.01219	0.0019	1.54e-10	5.37097e-05	41.1622	Educational attainment
rs79523955	1	28799065	A	G	0.90476	0.01802	0.00283	1.87e-10	5.29041e-05	40.5448	Educational attainment
rs6429082	1	235600129	C	T	0.5238	0.01078	0.0017	2.37e-10	5.24678e-05	40.2104	Educational attainment
rs4839155	1	112161489	T	G	0.75	0.01251	0.002	3.94e-10	5.10515e-05	39.1249	Educational attainment
rs76549394	1	75935191	A	G	0.95068	-0.02605	0.00422	6.6e-10	4.97215e-05	38.1057	Educational attainment
rs2820314	1	201872209	A	C	0.6837	0.011	0.0018	9.34e-10	4.87298e-05	37.3456	Educational attainment
rs481940	1	71442457	T	C	0.2772	0.0119	0.00195	1.06e-09	4.85936e-05	37.2412	Educational attainment
rs4846724	1	221967817	G	A	0.5085	-0.01018	0.0017	2.26e-09	4.679e-05	35.8589	Educational attainment
rs7516923	1	73843761	G	A	0.1241	0.01567	0.00264	3.01e-09	4.59712e-05	35.2313	Educational attainment
rs71646142	1	212369228	C	T	0.8265	-0.01286	0.00217	3.11e-09	4.58267e-05	35.1206	Educational attainment
rs10745307	1	110580215	A	G	0.551	-0.00994	0.00171	5.99e-09	4.40897e-05	33.7893	Educational attainment
rs34394051	1	6853091	G	A	0.1599	0.01392	0.0024	6.2e-09	4.38948e-05	33.6399	Educational attainment
rs663234	1	57735595	G	C	0.6122	-0.01005	0.00174	7.39e-09	4.35302e-05	33.3605	Educational attainment
rs12118513	1	197517086	T	A	0.8129	0.01215	0.0021	7.47e-09	4.36788e-05	33.4744	Educational attainment
rs12724430	1	196100283	T	G	0.4558	0.00979	0.0017	8.32e-09	4.32737e-05	33.164	Educational attainment
rs10797055	1	159906849	G	A	0.5102	0.00986	0.00172	1.04e-08	4.28799e-05	32.8621	Educational attainment
rs6678474	1	117772297	T	A	0.03912	-0.02927	0.00513	1.13e-08	4.24784e-05	32.5544	Educational attainment
rs1335482	1	78603463	C	T	0.4184	-0.0096	0.0017	1.63e-08	4.16104e-05	31.8892	Educational attainment
rs622169	1	244437407	C	T	0.5323	-0.00999	0.00178	1.89e-08	4.11007e-05	31.4985	Educational attainment
rs74701752	1	20875676	G	T	0.90476	-0.01591	0.00285	2.38e-08	4.06639e-05	31.1637	Educational attainment
rs16854920	1	204966170	T	C	0.6446	-0.01007	0.00181	2.51e-08	4.03887e-05	30.9529	Educational attainment
rs12030427	1	11545278	G	A	0.6973	-0.01085	0.00198	4.34e-08	3.91821e-05	30.0281	Educational attainment
rs11123818	2	100867308	G	A	0.6054	-0.02081	0.00175	1.72e-32	0.000184486	141.406	Educational attainment
rs11678980	2	162101261	G	A	0.5544	0.01744	0.00172	4.29e-24	0.000134139	102.81	Educational attainment
rs10189857	2	60713235	G	A	0.4184	-0.01725	0.00171	6.7e-24	0.000132771	101.762	Educational attainment
rs1455350	2	199497115	T	A	0.5289	0.01614	0.0017	2.61e-21	0.000117607	90.138	Educational attainment
rs13428598	2	144250487	T	C	0.3793	0.01649	0.00175	3.9e-21	0.000115849	88.79	Educational attainment
rs62166492	2	142357828	A	G	0.91327	0.02846	0.0034	6.03e-17	9.14214e-05	70.0666	Educational attainment
rs12468040	2	44854981	G	T	0.6037	-0.01432	0.00175	2.46e-16	8.7367e-05	66.959	Educational attainment
rs2245901	2	194296294	A	G	0.4065	-0.01403	0.00174	6.26e-16	8.48312e-05	65.0153	Educational attainment
rs62184480	2	212654200	T	C	0.2449	-0.01528	0.00191	1.28e-15	8.35063e-05	63.9998	Educational attainment
rs13010288	2	51824512	G	T	0.8759	-0.01953	0.00252	1.04e-14	7.83691e-05	60.0623	Educational attainment
rs76076331	2	10977585	C	T	0.869	-0.01873	0.00248	4.4e-14	7.44244e-05	57.0389	Educational attainment
rs13422673	2	155474355	C	T	0.5153	0.01201	0.0017	1.74e-12	6.51232e-05	49.9099	Educational attainment
rs71415374	2	104155414	T	C	0.05952	0.02142	0.00307	2.93e-12	6.352e-05	48.6812	Educational attainment
rs6731373	2	68503044	G	A	0.6633	0.01256	0.00181	3.47e-12	6.28305e-05	48.1527	Educational attainment
rs1106090	2	58068741	A	G	0.6259	0.01173	0.00175	2.09e-11	5.86233e-05	44.9282	Educational attainment
rs7575637	2	145796251	A	G	0.4779	0.01136	0.00171	2.86e-11	5.75858e-05	44.133	Educational attainment
rs35115993	2	61580119	T	C	0.1531	-0.01587	0.00241	4.54e-11	5.6581e-05	43.3629	Educational attainment
rs17570033	2	51079664	G	T	0.91156	0.01862	0.00283	4.65e-11	5.64856e-05	43.2898	Educational attainment
rs11694904	2	180925445	T	C	0.3384	0.01215	0.00185	4.78e-11	5.62808e-05	43.1328	Educational attainment
rs66641143	2	189442525	T	C	0.02551	-0.03162	0.00486	8.04e-11	5.52335e-05	42.3302	Educational attainment
rs62177359	2	161290337	A	C	0.97789	-0.0304	0.00475	1.6e-10	5.34457e-05	40.9599	Educational attainment
rs4972400	2	174171884	G	A	0.648	-0.01156	0.00181	1.7e-10	5.32244e-05	40.7903	Educational attainment
rs67890737	2	228984644	C	A	0.6735	0.01141	0.00179	2.01e-10	5.30173e-05	40.6316	Educational attainment
rs57016874	2	220310112	C	T	0.95238	-0.02902	0.00457	2.09e-10	5.26157e-05	40.3238	Educational attainment
rs268120	2	65604914	A	G	0.2466	0.01244	0.00196	2.13e-10	5.25632e-05	40.2835	Educational attainment
rs17742342	2	148633936	C	A	0.2211	0.01351	0.00215	3.1e-10	5.15213e-05	39.485	Educational attainment
rs13035874	2	201109553	A	G	0.3333	-0.01114	0.00178	4.34e-10	5.11074e-05	39.1678	Educational attainment
rs13010566	2	125873208	A	C	0.4388	-0.0106	0.0017	4.59e-10	5.07303e-05	38.8788	Educational attainment
rs13029509	2	215374209	A	G	0.4677	-0.01049	0.0017	7.17e-10	4.96829e-05	38.0761	Educational attainment
rs10205801	2	233597196	A	G	0.5068	-0.01053	0.00171	7.17e-10	4.94787e-05	37.9196	Educational attainment
rs2034670	2	237106201	G	A	0.1616	-0.01312	0.00214	8.09e-10	4.9045e-05	37.5871	Educational attainment
rs112806496	2	80421805	G	C	0.08503	0.0187	0.00305	8.28e-10	4.90499e-05	37.5909	Educational attainment
rs17428076	2	172851936	C	G	0.7585	0.01216	0.00198	8.9e-10	4.92143e-05	37.7169	Educational attainment
rs12694681	2	226609241	G	T	0.2925	-0.01123	0.00183	9.06e-10	4.91373e-05	37.6579	Educational attainment
rs7603132	2	4951548	G	A	0.8452	-0.01317	0.00215	9.17e-10	4.89609e-05	37.5226	Educational attainment
rs12712269	2	107564115	C	T	0.6344	0.01063	0.00174	9.51e-10	4.86993e-05	37.3222	Educational attainment
rs2706762	2	70488470	T	C	0.1514	0.01484	0.00246	1.59e-09	4.74846e-05	36.3912	Educational attainment
rs62157915	2	98897183	T	C	0.94048	-0.02091	0.00348	1.96e-09	4.71091e-05	36.1034	Educational attainment
rs6436555	2	157488277	C	A	0.5238	-0.01012	0.0017	2.7e-09	4.62401e-05	35.4374	Educational attainment
rs1527878	2	183446535	G	A	0.25	0.01182	0.00199	3.08e-09	4.60346e-05	35.2799	Educational attainment
rs1427298	2	145214421	C	T	0.5884	-0.0102	0.00172	3.28e-09	4.5888e-05	35.1676	Educational attainment
rs10856785	2	16650175	T	C	0.7296	-0.01132	0.00192	3.83e-09	4.53572e-05	34.7608	Educational attainment
rs7595950	2	60143192	C	T	0.4541	-0.00993	0.0017	4.99e-09	4.45202e-05	34.1193	Educational attainment
rs17023131	2	100406732	C	G	0.2959	0.01123	0.00192	5.14e-09	4.46389e-05	34.2102	Educational attainment
rs6736898	2	164389567	A	G	0.6173	0.01032	0.00178	6.09e-09	4.38607e-05	33.6138	Educational attainment
rs4675248	2	202880230	G	A	0.631	0.01004	0.00173	6.75e-09	4.39473e-05	33.6802	Educational attainment
rs10191436	2	50619058	C	T	0.5629	0.00989	0.00172	9.26e-09	4.31412e-05	33.0624	Educational attainment
rs115438240	2	185883877	G	T	0.06463	0.02162	0.00378	1.08e-08	4.26859e-05	32.7135	Educational attainment
rs997123	2	142852502	C	T	0.4881	0.00966	0.0017	1.32e-08	4.21322e-05	32.2891	Educational attainment
rs4663624	2	236786015	T	C	0.3827	0.00976	0.00174	2.05e-08	4.10543e-05	31.463	Educational attainment
rs62155873	2	105969362	T	C	0.1139	-0.01441	0.00259	2.58e-08	4.03912e-05	30.9547	Educational attainment
rs1947114	2	166180772	G	A	0.2551	0.01071	0.00192	2.64e-08	4.06008e-05	31.1154	Educational attainment
rs62174974	2	185053385	G	A	0.7772	0.01191	0.00215	2.83e-08	4.0041e-05	30.6864	Educational attainment
rs72972965	2	140454376	C	A	0.6497	-0.01015	0.00183	2.84e-08	4.0141e-05	30.763	Educational attainment
rs11681861	2	29633087	G	T	0.1565	-0.01435	0.00259	2.88e-08	4.00555e-05	30.6975	Educational attainment
rs72974219	2	225423784	C	G	0.3214	0.01035	0.00187	3.05e-08	3.9972e-05	30.6335	Educational attainment
rs2589091	2	55575981	G	A	0.6105	0.00949	0.00172	3.26e-08	3.97223e-05	30.4421	Educational attainment
rs35836525	2	97601693	G	C	0.03231	-0.02788	0.00506	3.55e-08	3.96135e-05	30.3587	Educational attainment
rs75755471	2	81708417	A	G	0.07653	-0.01891	0.00344	3.79e-08	3.94298e-05	30.218	Educational attainment
rs72802200	2	59207179	A	G	0.97789	0.04604	0.00838	3.87e-08	3.93859e-05	30.1843	Educational attainment
rs13090388	3	49391082	C	T	0.6905	-0.02852	0.00184	4.29e-54	0.000313403	240.249	Educational attainment
rs66568921	3	85672018	G	T	0.3639	0.01565	0.00182	7.49e-18	9.64761e-05	73.9409	Educational attainment
rs55736314	3	71586293	C	G	0.5833	-0.01431	0.00174	1.63e-16	8.82507e-05	67.6363	Educational attainment
rs115000530	3	69930625	T	A	0.06122	0.02892	0.00381	3.3e-14	7.51778e-05	57.6163	Educational attainment
rs35475880	3	168853348	G	T	0.8163	0.01511	0.00208	3.8e-13	6.8857e-05	52.7717	Educational attainment
rs79269403	3	108036819	G	A	0.7772	-0.01447	0.00204	1.17e-12	6.56484e-05	50.3125	Educational attainment
rs6805241	3	116532683	C	T	0.1973	-0.01413	0.00203	3.09e-12	6.3218e-05	48.4497	Educational attainment
rs9882532	3	16865845	C	T	0.3639	-0.01208	0.00177	8.17e-12	6.07766e-05	46.5786	Educational attainment
rs6774533	3	62471086	T	C	0.6905	0.0126	0.00187	1.73e-11	5.9239e-05	45.4001	Educational attainment
rs73082936	3	50512974	T	C	0.1071	0.01997	0.00298	2.02e-11	5.85968e-05	44.9079	Educational attainment
rs17048855	3	8258174	A	G	0.3248	0.01184	0.00179	3.27e-11	5.70884e-05	43.7518	Educational attainment
rs62247449	3	64430551	C	G	0.4235	0.01137	0.00171	3.31e-11	5.76872e-05	44.2107	Educational attainment
rs13318986	3	82533639	G	A	0.6497	-0.01193	0.00181	4.15e-11	5.66859e-05	43.4433	Educational attainment
rs9289300	3	127144988	T	C	0.8163	-0.01512	0.00234	1.1e-10	5.44783e-05	41.7514	Educational attainment
rs62260764	3	47990500	C	G	0.2857	-0.01224	0.00196	4.11e-10	5.08867e-05	38.9986	Educational attainment
rs77554090	3	65711935	T	C	0.07313	-0.02032	0.00327	5.12e-10	5.03855e-05	38.6145	Educational attainment
rs4328757	3	36938180	T	C	0.6514	0.01067	0.00174	9.39e-10	4.90665e-05	37.6036	Educational attainment
rs77025239	3	180734185	A	G	0.1088	-0.01422	0.00234	1.33e-09	4.81861e-05	36.9289	Educational attainment
rs2885198	3	143636421	A	G	0.4983	0.01025	0.0017	1.81e-09	4.74357e-05	36.3537	Educational attainment
rs9820604	3	72363674	T	C	0.8095	0.01346	0.00225	2.07e-09	4.66961e-05	35.7869	Educational attainment
rs3796348	3	53833398	G	A	0.3793	-0.01032	0.00175	3.66e-09	4.53774e-05	34.7762	Educational attainment
rs1599381	3	160867680	A	G	0.4898	0.01002	0.0017	3.83e-09	4.53308e-05	34.7405	Educational attainment
rs35919256	3	123556171	C	A	0.398	-0.01032	0.00177	5.56e-09	4.43577e-05	33.9947	Educational attainment
rs7625428	3	56570907	C	T	0.4014	-0.00989	0.00174	1.26e-08	4.21552e-05	32.3067	Educational attainment
rs6440008	3	141154542	T	C	0.6514	-0.00976	0.00175	2.44e-08	4.05865e-05	31.1044	Educational attainment
rs74453875	3	52046707	G	A	0.95578	-0.0249	0.00449	2.94e-08	4.01295e-05	30.7542	Educational attainment
rs4858670	3	25006453	C	T	0.3163	0.0101	0.00183	3.22e-08	3.97465e-05	30.4607	Educational attainment
rs73874335	3	157933483	C	T	0.94048	0.0199	0.00361	3.4e-08	3.96506e-05	30.3872	Educational attainment
rs13091704	3	118419383	A	C	0.2449	-0.0108	0.00197	4.11e-08	3.92169e-05	30.0548	Educational attainment
rs1918394	3	74903904	C	T	0.8435	-0.01261	0.0023	4.15e-08	3.92223e-05	30.0589	Educational attainment
rs1461515	3	137081649	G	A	0.5102	-0.0093	0.0017	4.55e-08	3.90505e-05	29.9273	Educational attainment
rs10433551	3	53428743	A	G	0.1003	0.01448	0.00265	4.73e-08	3.89587e-05	29.8569	Educational attainment
rs1391438	4	106151843	T	C	0.3146	0.0167	0.00183	5.79e-20	0.000108657	83.2779	Educational attainment
rs12643771	4	140753103	C	T	0.6888	-0.01518	0.00184	1.61e-16	8.88066e-05	68.0623	Educational attainment
rs363096	4	3180021	C	T	0.5748	0.01363	0.00172	2.04e-15	8.1936e-05	62.7962	Educational attainment
rs13141210	4	67891641	C	T	0.4915	-0.01361	0.00172	2.26e-15	8.16958e-05	62.6121	Educational attainment
rs2347526	4	159853577	T	C	0.3622	-0.01395	0.00179	6.84e-15	7.92471e-05	60.7353	Educational attainment
rs36083520	4	23715876	C	T	0.1667	0.01629	0.00223	2.6e-13	6.9627e-05	53.3619	Educational attainment
rs17598675	4	176647637	C	T	0.5187	0.01199	0.0017	1.75e-12	6.49065e-05	49.7438	Educational attainment
rs969512	4	147872742	T	A	0.2959	0.01249	0.00179	3.22e-12	6.35283e-05	48.6875	Educational attainment
rs11732657	4	172427073	A	G	0.7007	-0.01274	0.00197	9.54e-11	5.45706e-05	41.822	Educational attainment
rs337637	4	38604470	G	A	0.6633	-0.01123	0.00177	2.11e-10	5.2525e-05	40.2543	Educational attainment
rs13145650	4	122963344	C	T	0.09184	0.01918	0.00306	3.8e-10	5.12634e-05	39.2874	Educational attainment
rs6821231	4	170959988	C	T	0.733	0.01217	0.00197	6.06e-10	4.9797e-05	38.1634	Educational attainment
rs13147223	4	17271720	A	G	0.5969	0.01087	0.00176	7.09e-10	4.97723e-05	38.1446	Educational attainment
rs12646216	4	45980056	T	C	0.3912	0.01062	0.00174	1.1e-09	4.86077e-05	37.252	Educational attainment
rs28373063	4	183724843	G	C	0.7925	-0.01389	0.00229	1.23e-09	4.80052e-05	36.7902	Educational attainment
rs12503522	4	94543233	C	T	0.7517	0.01125	0.00188	2.24e-09	4.67245e-05	35.8087	Educational attainment
rs12646297	4	65803784	G	A	0.2874	0.0111	0.00187	2.76e-09	4.59747e-05	35.234	Educational attainment
rs115454970	4	67091953	T	G	0.3044	-0.01185	0.00199	2.76e-09	4.62686e-05	35.4592	Educational attainment
rs2515960	4	2951804	G	A	0.4337	0.00988	0.00172	8.85e-09	4.3054e-05	32.9956	Educational attainment
rs35518360	4	103146890	A	T	0.8946	0.01875	0.00327	9.79e-09	4.29007e-05	32.878	Educational attainment
rs2702575	4	15059105	C	T	0.6395	0.00989	0.00175	1.56e-08	4.16749e-05	31.9386	Educational attainment
rs1458145	4	163702781	C	T	0.3827	0.01001	0.00178	1.74e-08	4.12654e-05	31.6247	Educational attainment
rs6835277	4	140693020	C	A	0.6514	-0.01	0.00179	2.3e-08	4.07241e-05	31.2099	Educational attainment
rs11725086	4	21934042	T	C	0.398	0.00973	0.00174	2.4e-08	4.08023e-05	31.2699	Educational attainment
rs112687095	4	1777045	G	A	0.835	-0.01325	0.00238	2.42e-08	4.04423e-05	30.9939	Educational attainment
rs6535149	4	137408872	T	C	0.2925	-0.01051	0.00189	2.62e-08	4.03497e-05	30.9229	Educational attainment
rs925161	4	112323249	G	C	0.4949	0.00941	0.0017	3.26e-08	3.99797e-05	30.6394	Educational attainment
rs4700393	5	60098267	G	A	0.5289	0.02086	0.0017	1.51e-34	0.000196436	150.567	Educational attainment
rs34316	5	88015545	C	A	0.5799	-0.02016	0.00177	3.35e-30	0.000169253	129.728	Educational attainment
rs406413	5	113898581	A	T	0.7891	0.01695	0.00209	4.84e-16	8.58194e-05	65.7727	Educational attainment
rs2545798	5	176855627	T	A	0.5051	0.01346	0.00171	3.11e-15	8.08423e-05	61.9579	Educational attainment
rs17489649	5	109156184	A	G	0.6735	0.0139	0.00181	1.57e-14	7.69511e-05	58.9755	Educational attainment
rs1584469	5	120101694	T	C	0.3112	-0.01303	0.00185	2.1e-12	6.47281e-05	49.6071	Educational attainment
rs17563464	5	26913774	A	C	0.2041	-0.01477	0.00212	2.89e-12	6.33341e-05	48.5387	Educational attainment
rs6867851	5	92182752	C	G	0.4235	-0.012	0.00173	3.97e-12	6.27796e-05	48.1137	Educational attainment
rs2964197	5	57535206	T	C	0.5	0.01177	0.0017	4.7e-12	6.25466e-05	47.9351	Educational attainment
rs1423246	5	59661456	A	G	0.7194	0.01255	0.00188	2.49e-11	5.81463e-05	44.5626	Educational attainment
rs56194430	5	67824690	T	C	0.1752	-0.01514	0.00232	6.65e-11	5.55683e-05	42.5868	Educational attainment
rs6421926	5	104075130	T	C	0.3452	-0.01181	0.00182	7.84e-11	5.49426e-05	42.1072	Educational attainment
rs10060023	5	124304677	C	T	0.6378	-0.01178	0.00182	9.59e-11	5.46638e-05	41.8935	Educational attainment
rs74944275	5	102726073	C	T	0.97109	-0.02739	0.00424	1.02e-10	5.44508e-05	41.7303	Educational attainment
rs72786644	5	93038599	A	G	0.2007	0.0139	0.00219	2.13e-10	5.25647e-05	40.2847	Educational attainment
rs31940	5	11476812	G	A	0.8656	-0.01548	0.00246	3.24e-10	5.16684e-05	39.5978	Educational attainment
rs1827540	5	63001049	G	A	0.466	-0.0106	0.0017	4.5e-10	5.07303e-05	38.8788	Educational attainment
rs892612	5	136533365	C	A	0.8418	0.01464	0.00237	6.63e-10	4.97897e-05	38.1579	Educational attainment
rs10940921	5	30808645	G	T	0.5697	-0.01089	0.00177	7e-10	4.93928e-05	37.8537	Educational attainment
rs12519073	5	136776762	C	T	0.7619	0.01221	0.00202	1.6e-09	4.76742e-05	36.5365	Educational attainment
rs78721320	5	3304854	G	A	0.7959	-0.01307	0.00219	2.28e-09	4.64749e-05	35.6174	Educational attainment
rs3890802	5	152081927	A	G	0.2687	-0.01133	0.00191	2.74e-09	4.59144e-05	35.1878	Educational attainment
rs13163062	5	106955451	T	C	0.4167	0.01007	0.00172	4.71e-09	4.47258e-05	34.2769	Educational attainment
rs152603	5	106774922	G	A	0.3861	0.01019	0.00177	9.47e-09	4.32473e-05	33.1437	Educational attainment
rs702606	5	53167117	T	C	0.8299	0.01427	0.0025	1.12e-08	4.25133e-05	32.5812	Educational attainment
rs12655753	5	122682812	A	G	0.02381	-0.02903	0.00509	1.18e-08	4.24439e-05	32.528	Educational attainment
rs1364626	5	51743910	C	T	0.5833	-0.00956	0.00171	2.15e-08	4.07832e-05	31.2552	Educational attainment
rs59953820	5	65980947	A	T	0.92517	-0.01595	0.00289	3.5e-08	3.97451e-05	30.4596	Educational attainment
rs6871635	5	133830395	A	G	0.4371	-0.00946	0.00173	4.63e-08	3.90165e-05	29.9012	Educational attainment
rs9372625	6	98344031	A	G	0.4133	0.02383	0.00176	6.76e-42	0.000239163	183.325	Educational attainment
rs6557171	6	152234593	C	T	0.7245	0.01567	0.00181	4.15e-18	9.77944e-05	74.9514	Educational attainment
rs9349956	6	14718260	A	C	0.7602	-0.01881	0.00225	6.28e-17	9.11903e-05	69.8894	Educational attainment
rs2179152	6	26325888	C	T	0.6429	0.01455	0.00176	1.21e-16	8.91739e-05	68.3439	Educational attainment
rs72828517	6	19036035	C	T	0.1412	0.01836	0.00224	2.83e-16	8.76571e-05	67.1813	Educational attainment
rs72829857	6	16966052	G	A	0.2449	0.01516	0.00202	5.39e-14	7.34919e-05	56.3241	Educational attainment
rs4352658	6	88279872	T	C	0.09014	-0.0212	0.00308	5.55e-12	6.18186e-05	47.3772	Educational attainment
rs10456918	6	119233480	A	C	0.818	-0.01485	0.00224	3.67e-11	5.73466e-05	43.9497	Educational attainment
rs9342482	6	66223843	T	G	0.2908	0.01264	0.00197	1.36e-10	5.37173e-05	41.1681	Educational attainment
rs9267658	6	31845985	T	C	0.1156	0.01535	0.00239	1.42e-10	5.38237e-05	41.2496	Educational attainment
rs9503598	6	3446263	A	G	0.4388	0.01079	0.00171	3.12e-10	5.19522e-05	39.8153	Educational attainment
rs1061801	6	33282338	A	G	0.1888	-0.01354	0.0022	8.34e-10	4.94249e-05	37.8783	Educational attainment
rs3800546	6	170067022	G	C	0.2704	-0.01183	0.00194	9.73e-10	4.852e-05	37.1848	Educational attainment
rs11754551	6	145631063	C	T	0.1071	0.01627	0.00272	2.08e-09	4.66866e-05	35.7797	Educational attainment
rs6457996	6	37527673	C	T	0.4473	-0.01014	0.0017	2.43e-09	4.6423e-05	35.5776	Educational attainment
rs9371881	6	155638213	G	A	0.6463	-0.01036	0.00178	5.76e-09	4.42014e-05	33.8749	Educational attainment
rs17321729	6	157268937	A	G	0.7772	0.01141	0.00196	6.06e-09	4.42197e-05	33.8889	Educational attainment
rs9320493	6	114742697	G	A	0.8639	-0.01394	0.0024	6.13e-09	4.4021e-05	33.7366	Educational attainment
rs60096640	6	27636313	G	A	0.09864	-0.01574	0.00273	7.82e-09	4.33752e-05	33.2417	Educational attainment
rs139612798	6	124349945	C	T	0.05442	0.02918	0.00511	1.11e-08	4.25487e-05	32.6083	Educational attainment
rs9386319	6	96566419	G	A	0.4269	0.00991	0.00174	1.27e-08	4.23259e-05	32.4375	Educational attainment
rs9388490	6	126704795	T	C	0.4235	0.00972	0.00171	1.43e-08	4.21597e-05	32.3102	Educational attainment
rs2182505	6	51653864	T	C	0.2636	0.01086	0.00192	1.64e-08	4.1746e-05	31.9931	Educational attainment
rs9386787	6	109600293	A	G	0.4864	-0.00958	0.0017	1.82e-08	4.14372e-05	31.7565	Educational attainment
rs1408284	6	93893586	C	G	0.8776	-0.01388	0.0025	2.74e-08	4.02214e-05	30.8246	Educational attainment
rs9384679	6	108864419	T	C	0.4082	-0.00959	0.00176	4.88e-08	3.8741e-05	29.69	Educational attainment
rs79265434	7	24621381	A	G	0.8827	-0.02331	0.00262	6.08e-19	0.000103279	79.1555	Educational attainment
rs35417702	7	71739916	C	T	0.4235	0.01445	0.0017	1.93e-17	9.42698e-05	72.2498	Educational attainment
rs62444881	7	2052318	C	T	0.8095	-0.01815	0.00217	5.79e-17	9.12788e-05	69.9572	Educational attainment
rs2971970	7	133643778	T	G	0.2279	-0.01654	0.00207	1.25e-15	8.33048e-05	63.8453	Educational attainment
rs34853711	7	2214187	C	G	0.2466	-0.01596	0.00206	9.88e-15	7.83201e-05	60.0247	Educational attainment
rs10215082	7	92657985	A	G	0.4388	-0.01303	0.00172	3.33e-14	7.48816e-05	57.3893	Educational attainment
rs4073894	7	104466964	A	G	0.1769	0.01524	0.00211	5.4e-13	6.80693e-05	52.168	Educational attainment
rs4726070	7	151328218	G	A	0.3793	-0.01251	0.00174	5.95e-13	6.7447e-05	51.691	Educational attainment
rs728054	7	137072364	G	A	0.6378	0.01274	0.00177	6.65e-13	6.75987e-05	51.8073	Educational attainment
rs17568389	7	8091876	A	T	0.4966	0.01201	0.0017	1.53e-12	6.51232e-05	49.9099	Educational attainment
rs3812281	7	135082751	C	T	0.4133	-0.01228	0.00174	1.58e-12	6.49899e-05	49.8078	Educational attainment
rs339054	7	128382511	G	T	0.5221	0.0117	0.0017	5.9e-12	6.18049e-05	47.3667	Educational attainment
rs9771228	7	32322496	T	C	0.6735	0.01182	0.00178	3.07e-11	5.75368e-05	44.0955	Educational attainment
rs10266047	7	3476501	G	C	0.449	0.01132	0.00171	3.27e-11	5.7181e-05	43.8227	Educational attainment
rs2406253	7	100077273	G	A	0.2024	-0.01411	0.00216	6.4e-11	5.56798e-05	42.6722	Educational attainment
rs17551064	7	49869771	G	A	0.1599	-0.01493	0.0023	8.62e-11	5.49814e-05	42.1369	Educational attainment
rs7803932	7	70203673	A	G	0.1565	0.0143	0.00226	2.44e-10	5.22406e-05	40.0363	Educational attainment
rs7796203	7	117505487	G	A	0.4745	0.01074	0.00171	3.6e-10	5.14718e-05	39.4471	Educational attainment
rs36119825	7	48820536	G	A	0.5306	-0.01063	0.00171	4.82e-10	5.04229e-05	38.6432	Educational attainment
rs6959891	7	54714000	G	A	0.2959	-0.01136	0.00189	1.74e-09	4.71399e-05	36.127	Educational attainment
rs79375112	7	114462657	G	A	0.1361	-0.01529	0.00257	2.63e-09	4.61854e-05	35.3955	Educational attainment
rs1405876	7	86237581	G	T	0.3588	-0.01038	0.00177	4.4e-09	4.4875e-05	34.3912	Educational attainment
rs139244147	7	111912738	G	A	0.95408	0.02095	0.00365	9.9e-09	4.29872e-05	32.9444	Educational attainment
rs12533584	7	132639577	A	G	0.3197	0.01054	0.00184	9.9e-09	4.28157e-05	32.8129	Educational attainment
rs929175	7	126479218	A	G	0.3639	-0.00997	0.00177	1.82e-08	4.14001e-05	31.728	Educational attainment
rs2141277	7	39099178	A	G	0.4728	0.00952	0.0017	2.16e-08	4.09198e-05	31.3599	Educational attainment
rs62439690	7	21417556	G	A	0.733	0.01087	0.00194	2.18e-08	4.09651e-05	31.3946	Educational attainment
rs1167827	7	75163169	G	A	0.5663	-0.00969	0.00173	2.31e-08	4.09367e-05	31.3729	Educational attainment
rs535307	7	105345398	A	G	0.3231	0.01004	0.00184	4.73e-08	3.885e-05	29.7736	Educational attainment
rs1566085	8	142624527	T	G	0.5697	0.01645	0.00171	6.9e-22	0.000120743	92.5419	Educational attainment
rs2725370	8	30852826	T	C	0.2891	-0.01536	0.00187	1.97e-16	8.80312e-05	67.468	Educational attainment
rs66671632	8	143680772	C	T	0.8724	0.01838	0.00254	4.59e-13	6.83234e-05	52.3628	Educational attainment
rs11774212	8	145686505	T	C	0.4762	0.01196	0.00171	2.74e-12	6.3829e-05	48.918	Educational attainment
rs2923431	8	42394425	C	G	0.6446	0.0114	0.00176	9.84e-11	5.4744e-05	41.955	Educational attainment
rs837080	8	130925116	C	T	0.4932	0.01092	0.0017	1.43e-10	5.38393e-05	41.2616	Educational attainment
rs2447535	8	118946183	A	G	0.2755	-0.01181	0.00185	1.69e-10	5.31752e-05	40.7526	Educational attainment
rs144336753	8	143356114	A	G	0.02041	0.04038	0.00643	3.49e-10	5.14593e-05	39.4375	Educational attainment
rs74545339	8	135440608	A	G	0.08844	-0.01626	0.00269	1.44e-09	4.76751e-05	36.5372	Educational attainment
rs67885444	8	28678973	T	C	0.1718	0.01406	0.00232	1.48e-09	4.79236e-05	36.7277	Educational attainment
rs1866823	8	57436577	A	G	0.551	0.01009	0.00171	3.81e-09	4.54303e-05	34.8168	Educational attainment
rs7012546	8	105067737	C	T	0.5799	-0.01009	0.00172	4.93e-09	4.49036e-05	34.4131	Educational attainment
rs7833201	8	87561978	C	G	0.1344	-0.01532	0.00262	5.05e-09	4.4614e-05	34.1912	Educational attainment
rs59480703	8	9653130	G	C	0.8367	0.01237	0.00215	8.32e-09	4.31936e-05	33.1025	Educational attainment
rs4733264	8	31490621	C	G	0.631	-0.00954	0.00174	4.53e-08	3.92245e-05	30.0606	Educational attainment
rs7016302	8	4833041	G	C	0.1769	0.01243	0.00228	4.98e-08	3.87821e-05	29.7215	Educational attainment
rs7029718	9	23358495	G	A	0.5646	-0.02439	0.00174	1.85e-44	0.000256324	196.483	Educational attainment
rs10963297	9	1791832	G	C	0.2517	0.01904	0.00198	7.36e-22	0.00012065	92.4703	Educational attainment
rs4382592	9	134870755	T	G	0.301	-0.01636	0.00185	1.01e-18	0.000102036	78.2027	Educational attainment
rs12375949	9	124617900	T	C	0.4303	-0.01447	0.00172	3.31e-17	9.23455e-05	70.7749	Educational attainment
rs10810099	9	14161927	A	G	0.2823	-0.015	0.0019	3.31e-15	8.13234e-05	62.3267	Educational attainment
rs17425572	9	88006338	G	A	0.5425	-0.01224	0.0017	6.89e-13	6.76412e-05	51.8399	Educational attainment
rs1051474	9	111881856	T	C	0.7262	-0.01301	0.00188	4.86e-12	6.24867e-05	47.8892	Educational attainment
rs4877516	9	82442731	T	A	0.551	0.01163	0.00171	1.02e-11	6.03555e-05	46.2558	Educational attainment
rs10984445	9	121980586	G	A	0.5374	-0.01158	0.00171	1.17e-11	5.98377e-05	45.8589	Educational attainment
rs4977885	9	23687983	G	A	0.6259	0.01154	0.00176	5.12e-11	5.60967e-05	42.9918	Educational attainment
rs1105307	9	72046040	A	G	0.2449	-0.01173	0.00195	1.67e-09	4.72152e-05	36.1848	Educational attainment
rs10120798	9	96443476	A	G	0.4167	-0.01028	0.00173	2.74e-09	4.60733e-05	35.3096	Educational attainment
rs111821073	9	99084793	C	T	0.8367	-0.01385	0.00237	4.85e-09	4.45614e-05	34.1509	Educational attainment
rs11243838	9	135479034	G	A	0.7857	-0.01183	0.00204	6.79e-09	4.38799e-05	33.6285	Educational attainment
rs2416759	9	123358262	A	G	0.6956	-0.01052	0.00185	1.38e-08	4.21935e-05	32.336	Educational attainment
rs28661002	9	126335211	T	C	0.7483	0.01099	0.00198	2.89e-08	4.01997e-05	30.808	Educational attainment
rs1758747	9	25300643	A	G	0.6905	0.0101	0.00184	4.13e-08	3.93157e-05	30.1305	Educational attainment
rs73344830	10	103816828	G	A	0.602	-0.0172	0.00172	1.95e-23	0.000130473	99.9997	Educational attainment
rs7924036	10	65191645	T	G	0.5391	0.01501	0.0017	1.07e-18	0.000101717	77.9583	Educational attainment
rs55771711	10	133802737	C	G	0.2279	0.01555	0.00199	5.41e-15	7.96702e-05	61.0595	Educational attainment
rs790647	10	106776484	C	A	0.7653	0.01482	0.00202	2.17e-13	7.02326e-05	53.8261	Educational attainment
rs7920624	10	67963186	T	A	0.4932	-0.01181	0.0017	3.97e-12	6.29724e-05	48.2615	Educational attainment
rs1291818	10	11132190	C	T	0.5153	-0.01085	0.0017	1.78e-10	5.31513e-05	40.7343	Educational attainment
rs10887801	10	90079714	G	T	0.5629	-0.01087	0.00171	2.27e-10	5.27254e-05	40.4078	Educational attainment
rs4384309	10	133110596	G	A	0.5204	-0.0109	0.00172	2.52e-10	5.24021e-05	40.1601	Educational attainment
rs10994777	10	63233988	G	A	0.8605	-0.0146	0.00232	3.36e-10	5.16753e-05	39.603	Educational attainment
rs10752262	10	12395100	C	T	0.6259	-0.01072	0.00174	7.8e-10	4.95274e-05	37.9568	Educational attainment
rs17126938	10	111761351	T	C	0.8793	-0.01536	0.0025	8.14e-10	4.92557e-05	37.7486	Educational attainment
rs1925576	10	68689083	A	G	0.5578	-0.00997	0.00171	4.94e-09	4.43562e-05	33.9936	Educational attainment
rs72840994	10	87124801	G	T	0.182	0.01247	0.00216	7.77e-09	4.34893e-05	33.3292	Educational attainment
rs7077657	10	12668814	G	C	0.4524	0.00996	0.00174	1.07e-08	4.27541e-05	32.7657	Educational attainment
rs12772959	10	107567083	G	C	0.8129	-0.013	0.00227	1.08e-08	4.27949e-05	32.797	Educational attainment
rs3781339	10	105428152	T	C	0.1905	-0.01247	0.00219	1.3e-08	4.2306e-05	32.4223	Educational attainment
rs11601122	11	72362718	G	A	0.1497	-0.01947	0.0023	2.24e-17	9.34999e-05	71.6597	Educational attainment
rs10765775	11	95656362	A	G	0.3963	0.01488	0.00176	2.62e-17	9.32644e-05	71.4792	Educational attainment
rs4757957	11	12881398	C	G	0.6514	0.0141	0.00184	1.81e-14	7.66205e-05	58.7221	Educational attainment
rs76878669	11	66092567	C	G	0.7466	0.01399	0.00205	8.67e-12	6.07683e-05	46.5722	Educational attainment
rs17565975	11	111586950	A	G	0.5306	-0.01142	0.00171	2.56e-11	5.81956e-05	44.6004	Educational attainment
rs1143770	11	122017598	C	T	0.4082	-0.01136	0.00172	4.31e-11	5.69181e-05	43.6213	Educational attainment
rs11019128	11	90393587	T	C	0.3912	-0.01123	0.00175	1.43e-10	5.37323e-05	41.1796	Educational attainment
rs11023749	11	15889272	A	G	0.6701	0.01132	0.0018	2.96e-10	5.16061e-05	39.55	Educational attainment
rs12290350	11	76480255	T	C	0.233	0.013	0.00209	4.7e-10	5.04833e-05	38.6895	Educational attainment
rs7108020	11	131289820	C	A	0.3384	-0.01094	0.00178	7.35e-10	4.92889e-05	37.774	Educational attainment
rs12574281	11	131205421	A	C	0.6003	-0.01077	0.00176	8.85e-10	4.88608e-05	37.446	Educational attainment
rs9704097	11	24980643	A	C	0.4728	-0.0103	0.00171	1.61e-09	4.7341e-05	36.2812	Educational attainment
rs80171383	11	46084677	A	G	0.1241	0.0145	0.00241	1.83e-09	4.72343e-05	36.1994	Educational attainment
rs73496688	11	79156748	T	A	0.8554	-0.01429	0.00238	2.04e-09	4.70398e-05	36.0503	Educational attainment
rs118093058	11	62413673	T	G	0.1446	0.01525	0.00257	2.87e-09	4.5944e-05	35.2105	Educational attainment
rs1880692	11	80338069	A	G	0.5578	0.01008	0.0017	3.17e-09	4.58753e-05	35.1578	Educational attainment
rs77128898	11	61313525	T	C	0.02211	-0.02769	0.00482	9.47e-09	4.30634e-05	33.0028	Educational attainment
rs11223560	11	133561399	G	A	0.3827	-0.00995	0.00173	9.68e-09	4.31629e-05	33.079	Educational attainment
rs7117878	11	57421457	A	C	0.3044	-0.01036	0.00182	1.18e-08	4.22799e-05	32.4023	Educational attainment
rs72486027	11	107167486	C	T	0.7211	0.01123	0.00197	1.25e-08	4.24018e-05	32.4957	Educational attainment
rs7943853	11	39899634	C	T	0.2483	-0.01128	0.00201	2.06e-08	4.10945e-05	31.4938	Educational attainment
rs143386970	11	47139254	T	C	0.8673	0.016	0.00286	2.2e-08	4.08381e-05	31.2973	Educational attainment
rs563954	11	132391656	A	G	0.4881	-0.00976	0.00175	2.29e-08	4.05865e-05	31.1044	Educational attainment
rs7928622	11	11670871	T	A	0.3078	0.01011	0.00181	2.52e-08	4.07102e-05	31.1992	Educational attainment
rs7928017	11	113448762	C	A	0.5544	-0.00953	0.00172	2.83e-08	4.00578e-05	30.6993	Educational attainment
rs12364080	11	29242684	T	C	0.8724	-0.01389	0.0025	2.89e-08	4.02794e-05	30.8691	Educational attainment
rs795230	11	30774525	T	C	0.4184	0.00952	0.00172	2.97e-08	3.99738e-05	30.6349	Educational attainment
rs10773002	12	123746961	T	A	0.7211	-0.02191	0.00197	8.68e-29	0.000161383	123.695	Educational attainment
rs1689510	12	56396768	G	C	0.6565	-0.01761	0.0018	1.4e-22	0.000124881	95.7134	Educational attainment
rs1054442	12	49389320	C	A	0.3282	0.01426	0.00177	8.42e-16	8.46899e-05	64.907	Educational attainment
rs35309068	12	14535908	G	T	0.466	0.01321	0.00171	1.15e-14	7.78673e-05	59.6777	Educational attainment
rs10862376	12	82257633	T	A	0.8639	-0.01616	0.00239	1.4e-11	5.96536e-05	45.7178	Educational attainment
rs401687	12	83924986	G	C	0.5442	-0.01144	0.0017	1.86e-11	5.90887e-05	45.2849	Educational attainment
rs7977614	12	110115286	G	A	0.3078	0.01325	0.00198	2.09e-11	5.84321e-05	44.7817	Educational attainment
rs1558727	12	97680631	C	T	0.5153	0.01069	0.0017	3.09e-10	5.15954e-05	39.5418	Educational attainment
rs1245829	12	79648170	A	T	0.5476	-0.01083	0.00173	3.51e-10	5.1135e-05	39.1889	Educational attainment
rs73301698	12	15539771	A	G	0.2262	-0.01291	0.00208	5.81e-10	5.02666e-05	38.5234	Educational attainment
rs10772644	12	13417617	G	C	0.1071	-0.01614	0.00267	1.5e-09	4.76804e-05	36.5413	Educational attainment
rs1671770	12	120946568	C	A	0.8061	-0.01342	0.00223	1.91e-09	4.72553e-05	36.2155	Educational attainment
rs710629	12	67697856	A	G	0.6565	0.01053	0.00177	2.96e-09	4.61813e-05	35.3923	Educational attainment
rs4964046	12	27305310	G	A	0.335	0.01053	0.00178	3.36e-09	4.56639e-05	34.9958	Educational attainment
rs17110109	12	54668908	C	T	0.3776	0.01023	0.00175	4.71e-09	4.45894e-05	34.1723	Educational attainment
rs7139165	12	58412978	C	A	0.2942	-0.01136	0.00195	5.29e-09	4.42837e-05	33.938	Educational attainment
rs1671476	12	16408940	A	G	0.93537	-0.01882	0.00323	5.38e-09	4.42987e-05	33.9495	Educational attainment
rs7136760	12	75403329	A	G	0.3963	0.01018	0.00177	9.36e-09	4.31624e-05	33.0787	Educational attainment
rs10879676	12	74152402	T	C	0.5918	-0.00982	0.00173	1.26e-08	4.20425e-05	32.2203	Educational attainment
rs4760687	12	48554258	G	A	0.6854	0.01039	0.00183	1.3e-08	4.20617e-05	32.235	Educational attainment
rs11609711	12	11908138	C	G	0.1582	0.01371	0.00241	1.35e-08	4.22278e-05	32.3623	Educational attainment
rs77835879	12	26522623	A	G	0.90986	0.01601	0.00288	2.68e-08	4.03233e-05	30.9027	Educational attainment
rs4766424	12	1954096	G	C	0.91156	-0.0141	0.00258	4.43e-08	3.89724e-05	29.8674	Educational attainment
rs1334297	13	58335375	A	G	0.784	0.02449	0.00192	3.06e-37	0.000212255	162.695	Educational attainment
rs9536961	13	55678332	A	G	0.6105	-0.01242	0.0018	4.96e-12	6.21222e-05	47.6099	Educational attainment
rs9529119	13	31783977	C	G	0.1973	0.01295	0.00204	2.13e-10	5.25814e-05	40.2975	Educational attainment
rs9556958	13	99100046	C	T	0.4711	0.0108	0.0017	2.38e-10	5.26626e-05	40.3598	Educational attainment
rs17060737	13	62608108	C	T	0.3044	-0.01192	0.0019	3.18e-10	5.13569e-05	39.359	Educational attainment
rs2478208	13	81471113	C	G	0.5	-0.0106	0.0017	4.82e-10	5.07303e-05	38.8788	Educational attainment
rs7332724	13	91629272	T	C	0.2619	-0.01149	0.00189	1.26e-09	4.82249e-05	36.9586	Educational attainment
rs7321274	13	69146186	G	A	0.1956	-0.01275	0.00211	1.59e-09	4.76442e-05	36.5136	Educational attainment
rs12322997	13	58109428	C	T	0.5646	-0.01026	0.00175	4.69e-09	4.48513e-05	34.373	Educational attainment
rs11620355	13	92044587	G	A	0.8844	-0.01756	0.003	4.77e-09	4.47057e-05	34.2614	Educational attainment
rs71432775	13	60323319	A	G	0.2959	0.0113	0.00198	1.06e-08	4.24995e-05	32.5706	Educational attainment
rs9557378	13	100747566	A	G	0.2568	-0.01094	0.00193	1.45e-08	4.19254e-05	32.1306	Educational attainment
rs4144624	13	54117312	C	T	0.1497	0.01338	0.00239	2.3e-08	4.08954e-05	31.3412	Educational attainment
rs55641816	13	36386997	T	C	0.1378	-0.01462	0.00262	2.4e-08	4.06303e-05	31.138	Educational attainment
rs277828	13	109693885	C	A	0.7432	0.01091	0.00196	2.71e-08	4.04292e-05	30.9839	Educational attainment
rs176218	14	29600506	G	T	0.7993	-0.01883	0.00215	1.85e-18	0.000100082	76.7048	Educational attainment
rs8020034	14	26981100	G	A	0.7942	-0.01782	0.00223	1.17e-15	8.33192e-05	63.8564	Educational attainment
rs1043209	14	23373986	A	G	0.619	0.01364	0.00174	4.22e-15	8.01809e-05	61.451	Educational attainment
rs2998315	14	85032707	G	A	0.5782	0.01269	0.00171	1.12e-13	7.18581e-05	55.0719	Educational attainment
rs2067854	14	72425819	A	G	0.182	0.01477	0.00209	1.38e-12	6.51652e-05	49.9422	Educational attainment
rs8008382	14	104054425	T	C	0.3129	-0.01208	0.00185	6.12e-11	5.56342e-05	42.6373	Educational attainment
rs6573552	14	64750233	T	C	0.4728	-0.01086	0.0017	1.62e-10	5.32494e-05	40.8094	Educational attainment
rs736282	14	94287860	C	T	0.5153	-0.01082	0.0017	2.07e-10	5.28578e-05	40.5094	Educational attainment
rs2496482	14	99750164	C	T	0.585	-0.01109	0.00177	4.04e-10	5.12236e-05	39.2568	Educational attainment
rs1952183	14	89844111	G	A	0.4745	0.01055	0.0017	5.57e-10	5.02529e-05	38.5129	Educational attainment
rs4442732	14	61025617	G	A	0.5969	-0.01063	0.00176	1.49e-09	4.75988e-05	36.4788	Educational attainment
rs242093	14	69481343	A	G	0.5476	-0.01031	0.00172	2.07e-09	4.6883e-05	35.9302	Educational attainment
rs730384	14	74889870	G	A	0.5442	-0.01016	0.00171	3.01e-09	4.60629e-05	35.3016	Educational attainment
rs11623285	14	24557642	G	T	0.1207	0.01413	0.00251	1.72e-08	4.13518e-05	31.691	Educational attainment
rs1980628	14	30885949	G	A	0.7602	-0.01173	0.00209	1.89e-08	4.11018e-05	31.4994	Educational attainment
rs1007731	14	37054590	C	A	0.8759	0.0151	0.00269	2.07e-08	4.11156e-05	31.51	Educational attainment
rs10145520	14	21930932	T	G	0.7942	-0.01191	0.00213	2.17e-08	4.07964e-05	31.2653	Educational attainment
rs1566504	14	59218961	T	C	0.2432	0.01126	0.00203	3.05e-08	4.01461e-05	30.7669	Educational attainment
rs11627087	14	57300708	A	G	0.91497	0.01788	0.00325	3.71e-08	3.94936e-05	30.2668	Educational attainment
rs4904523	14	89723630	G	A	0.5408	0.00936	0.0017	3.71e-08	3.9556e-05	30.3147	Educational attainment
rs56391344	15	78006899	A	G	0.2381	0.01571	0.00197	1.34e-15	8.29773e-05	63.5944	Educational attainment
rs6493265	15	47513253	C	T	0.6105	0.01385	0.00174	1.7e-15	8.26686e-05	63.3578	Educational attainment
rs11635092	15	27234553	A	G	0.3639	-0.01231	0.00177	3.89e-12	6.31129e-05	48.3691	Educational attainment
rs28513670	15	65982677	G	A	0.1531	0.01477	0.00225	5.06e-11	5.62273e-05	43.0918	Educational attainment
rs4778058	15	93456069	C	T	0.5221	0.01017	0.0017	2.4e-09	4.66981e-05	35.7885	Educational attainment
rs4984541	15	96911139	A	G	0.7585	-0.01233	0.00207	2.77e-09	4.62957e-05	35.4801	Educational attainment
rs117799466	15	34659517	G	C	0.6224	-0.01173	0.00198	2.91e-09	4.57954e-05	35.0966	Educational attainment
rs2414072	15	50850562	A	T	0.4864	-0.01005	0.00171	4.35e-09	4.50709e-05	34.5413	Educational attainment
rs11259919	15	84489802	A	G	0.2636	-0.01093	0.0019	9.31e-09	4.31807e-05	33.0927	Educational attainment
rs12908232	15	56009954	A	G	0.4932	0.00975	0.0017	1e-08	4.29209e-05	32.8935	Educational attainment
rs36085856	15	70379236	G	C	0.92347	-0.0201	0.00354	1.36e-08	4.20671e-05	32.2392	Educational attainment
rs4787457	16	28555400	G	A	0.3146	-0.01741	0.00176	3.73e-23	0.000127671	97.8523	Educational attainment
rs9936270	16	12215741	T	C	0.3078	-0.0136	0.00198	6.43e-12	6.15597e-05	47.1787	Educational attainment
rs11646221	16	7666088	T	G	0.5646	0.01144	0.00172	3.01e-11	5.77226e-05	44.2379	Educational attainment
rs9938678	16	61503635	A	T	0.7568	-0.01355	0.00205	4.12e-11	5.70062e-05	43.6888	Educational attainment
rs9933256	16	1246748	A	G	0.5918	0.01134	0.00172	4.57e-11	5.67179e-05	43.4678	Educational attainment
rs12926704	16	10241454	A	G	0.08503	-0.01737	0.00269	1.03e-10	5.4406e-05	41.696	Educational attainment
rs2052285	16	51188432	A	G	0.5765	0.01123	0.00175	1.34e-10	5.37323e-05	41.1796	Educational attainment
rs60483752	16	87444253	G	C	0.4184	-0.01078	0.00172	3.89e-10	5.12547e-05	39.2807	Educational attainment
rs61757207	16	70358495	G	A	0.01361	-0.04941	0.00795	5.09e-10	5.04022e-05	38.6273	Educational attainment
rs34485537	16	83608924	T	C	0.3895	0.01075	0.00173	5.67e-10	5.03824e-05	38.6121	Educational attainment
rs145590108	16	89641624	G	T	0.95068	-0.02232	0.00367	1.14e-09	4.82626e-05	36.9875	Educational attainment
rs7188873	16	24727064	A	G	0.381	0.0106	0.00175	1.34e-09	4.7873e-05	36.6889	Educational attainment
rs35316276	16	67850700	C	T	0.7058	-0.01173	0.00194	1.52e-09	4.77032e-05	36.5588	Educational attainment
rs3809634	16	53538157	A	G	0.665	-0.01058	0.00185	1.09e-08	4.26761e-05	32.7059	Educational attainment
rs4780563	16	14975292	G	A	0.8282	0.01398	0.00245	1.12e-08	4.24854e-05	32.5597	Educational attainment
rs818415	16	65448079	T	G	0.818	-0.01235	0.00219	1.72e-08	4.14957e-05	31.8013	Educational attainment
rs12716848	16	78167658	A	G	0.5561	-0.00969	0.00174	2.43e-08	4.04676e-05	31.0133	Educational attainment
rs74998289	17	43913558	T	G	0.7602	0.01821	0.00213	1.31e-17	9.53663e-05	73.0903	Educational attainment
rs11657342	17	79355294	A	G	0.3554	0.01404	0.00191	1.94e-13	7.05038e-05	54.0339	Educational attainment
rs11871429	17	42920929	A	G	0.7959	0.01425	0.00202	1.92e-12	6.49343e-05	49.7652	Educational attainment
rs12602286	17	19236954	T	G	0.8861	0.01701	0.00255	2.37e-11	5.80602e-05	44.4966	Educational attainment
rs2302761	17	7358520	T	C	0.1905	0.01354	0.00209	1e-10	5.47642e-05	41.9704	Educational attainment
rs9914918	17	46962021	G	A	0.7177	-0.01155	0.00189	8.9e-10	4.87298e-05	37.3456	Educational attainment
rs17638867	17	34052513	T	C	0.1871	0.01329	0.00222	2.11e-09	4.67627e-05	35.8379	Educational attainment
rs11655029	17	17649172	T	C	0.3282	-0.0109	0.00183	2.84e-09	4.6292e-05	35.4772	Educational attainment
rs7215889	17	37407762	T	C	0.7449	0.01132	0.00196	7.06e-09	4.35249e-05	33.3564	Educational attainment
rs1381247	17	2302387	C	T	0.2908	-0.01013	0.00182	2.46e-08	4.04235e-05	30.9795	Educational attainment
rs9964724	18	35159124	C	T	0.3401	-0.01978	0.00183	2.66e-27	0.000152426	116.829	Educational attainment
rs1618725	18	21126952	T	C	0.5204	0.01477	0.00174	2.22e-17	9.4015e-05	72.0545	Educational attainment
rs613872	18	53210302	G	T	0.1718	0.0175	0.00227	1.2e-14	7.75472e-05	59.4324	Educational attainment
rs11082975	18	50824885	G	C	0.585	0.01309	0.00172	2.52e-14	7.55728e-05	57.919	Educational attainment
rs11081529	18	75902735	T	C	0.7432	0.01311	0.00186	1.82e-12	6.48227e-05	49.6796	Educational attainment
rs7233920	18	37416318	A	G	0.216	-0.01315	0.00202	7.13e-11	5.52969e-05	42.3787	Educational attainment
rs11663602	18	77578191	A	C	0.2568	-0.01213	0.0019	1.64e-10	5.31823e-05	40.758	Educational attainment
rs111852224	18	25596884	T	C	0.1582	0.01663	0.00262	2.34e-10	5.25696e-05	40.2885	Educational attainment
rs10460095	18	22624708	G	A	0.4133	0.01066	0.00171	4.87e-10	5.07079e-05	38.8616	Educational attainment
rs2220926	18	58943386	T	C	0.415	-0.01055	0.00172	7.99e-10	4.90911e-05	37.6224	Educational attainment
rs112969166	18	48724943	G	C	0.5238	-0.01008	0.00171	3.81e-09	4.53403e-05	34.7478	Educational attainment
rs2554835	18	74141190	G	A	0.602	-0.00974	0.00175	2.69e-08	4.04203e-05	30.9771	Educational attainment
rs2287838	19	9959014	A	G	0.534	-0.01152	0.00171	1.53e-11	5.92192e-05	45.3849	Educational attainment
rs192436652	19	54960747	C	T	0.97789	0.03497	0.00545	1.35e-10	5.37218e-05	41.1715	Educational attainment
rs76608582	19	4474725	C	A	0.95918	-0.02798	0.00445	3.11e-10	5.15856e-05	39.5343	Educational attainment
rs7257460	19	30746753	T	C	0.7296	0.01145	0.00189	1.25e-09	4.78897e-05	36.7017	Educational attainment
rs10417097	19	19719824	G	C	0.3895	0.01014	0.00174	5.17e-09	4.43133e-05	33.9607	Educational attainment
rs12151248	19	13212025	C	T	0.8895	0.01573	0.00271	6.75e-09	4.39618e-05	33.6913	Educational attainment
rs10402747	19	45815248	C	T	0.449	-0.0097	0.00172	1.73e-08	4.14996e-05	31.8043	Educational attainment
rs4810227	20	59841800	A	G	0.6344	0.01272	0.00175	3.57e-13	6.89356e-05	52.832	Educational attainment
rs175325	20	22317310	A	T	0.5816	-0.01179	0.00174	1.11e-11	5.99072e-05	45.9122	Educational attainment
rs16995054	20	14811733	C	T	0.7993	0.0139	0.00208	2.52e-11	5.82711e-05	44.6583	Educational attainment
rs6123924	20	58219764	A	G	0.8401	0.01528	0.00235	7.55e-11	5.51649e-05	42.2776	Educational attainment
rs6513959	20	43620856	A	G	0.7211	0.01177	0.00185	1.88e-10	5.28156e-05	40.477	Educational attainment
rs6122735	20	47523732	T	C	0.4133	0.0105	0.00174	1.49e-09	4.75155e-05	36.4149	Educational attainment
rs1569723	20	44742064	A	C	0.7432	0.01168	0.00197	3.01e-09	4.58679e-05	35.1522	Educational attainment
rs4369924	20	41954383	A	G	0.1684	0.01362	0.00234	5.82e-09	4.42058e-05	33.8783	Educational attainment
rs6067645	20	49716117	A	G	0.466	-0.01003	0.00173	6.38e-09	4.38598e-05	33.6131	Educational attainment
rs1964927	21	42653237	G	A	0.6378	-0.01423	0.00177	9.9e-16	8.43339e-05	64.6342	Educational attainment
rs2833481	21	33062351	T	C	0.8861	-0.01583	0.00266	2.84e-09	4.62119e-05	35.4158	Educational attainment
rs743316	21	35252696	T	C	0.818	0.01185	0.00208	1.2e-08	4.23514e-05	32.457	Educational attainment
rs7278859	21	20026532	A	T	0.6922	-0.01013	0.00185	4.15e-08	3.91232e-05	29.9829	Educational attainment
rs9616906	22	51104680	G	A	0.5765	-0.01497	0.00172	2.92e-18	9.8837e-05	75.7505	Educational attainment
rs35532491	22	34329603	T	A	0.1071	0.02007	0.00286	2.42e-12	6.42555e-05	49.2449	Educational attainment
rs12170452	22	40019773	G	A	0.5629	-0.01153	0.00171	1.4e-11	5.93221e-05	45.4638	Educational attainment
rs5763431	22	30093667	T	C	0.5714	0.01125	0.00176	1.53e-10	5.33129e-05	40.8581	Educational attainment
rs11703948	22	38817047	A	G	0.92517	-0.01737	0.00285	1.06e-09	4.84691e-05	37.1457	Educational attainment
rs3001723	1	44037685	A	G	0.321	0.0148	0.00192	8.12e-18	9.38885e-05	59.4182	Smoking initiation
rs2186122	1	66470206	T	A	0.561	0.0125	0.00179	3.61e-13	7.70571e-05	48.7655	Smoking initiation
rs7555507	1	73766037	T	C	0.496	-0.0108	0.00177	1.14e-11	5.88312e-05	37.2306	Smoking initiation
rs12042107	1	91196176	C	T	0.527	-0.00858	0.00177	4.22e-10	3.71316e-05	23.4978	Smoking initiation
rs12027999	1	154206358	C	T	0.124	-0.0143	0.00267	5.76e-10	4.53275e-05	28.6846	Smoking initiation
rs2344508	1	74999713	A	G	0.546	-0.00933	0.00178	8.82e-10	4.34147e-05	27.474	Smoking initiation
rs301805	1	8481016	G	T	0.559	0.0103	0.0018	2.8e-09	5.17415e-05	32.7437	Smoking initiation
rs6669839	1	50625979	T	C	0.204	0.0123	0.00218	3.36e-09	5.03046e-05	31.8343	Smoking initiation
rs1343432	1	49396989	C	G	0.237	0.0104	0.00211	2e-08	3.83899e-05	24.2941	Smoking initiation
rs2050586	1	87905828	C	G	0.355	-0.00914	0.00184	3e-08	3.89917e-05	24.6749	Smoking initiation
rs2046850	1	210304319	T	C	0.187	-0.0108	0.00222	3.03e-08	3.73988e-05	23.6668	Smoking initiation
rs13030994	2	146143090	A	G	0.485	0.0157	0.00176	3.56e-24	0.000125734	79.5743	Smoking initiation
rs1004787	2	45159091	A	G	0.581	0.0124	0.00178	5.27e-17	7.66836e-05	48.5291	Smoking initiation
rs266047	2	104088751	A	G	0.529	-0.0134	0.00178	3.36e-16	8.95494e-05	56.672	Smoking initiation
rs12474587	2	162802993	T	G	0.404	0.0111	0.00179	1.25e-14	6.07639e-05	38.4537	Smoking initiation
rs6728726	2	623976	C	T	0.829	0.0158	0.00235	6.73e-14	7.14298e-05	45.204	Smoking initiation
rs1445649	2	155682556	C	T	0.525	0.00951	0.00177	1.68e-11	4.5617e-05	28.8678	Smoking initiation
rs7585579	2	60024857	G	C	0.505	0.00792	0.00179	1.88e-09	3.09359e-05	19.5769	Smoking initiation
rs35702515	2	137542847	T	G	0.162	0.0106	0.00213	2.43e-09	3.91352e-05	24.7657	Smoking initiation
rs10490159	2	51341259	T	C	0.388	0.0117	0.00181	2.59e-09	6.60265e-05	41.7843	Smoking initiation
rs4674993	2	226332033	G	A	0.207	-0.0112	0.0022	1.32e-08	4.09548e-05	25.9173	Smoking initiation
rs1518393	2	58171220	C	A	0.631	0.00903	0.00185	2.03e-08	3.76485e-05	23.8249	Smoking initiation
rs6433897	2	182034448	C	T	0.754	0.00999	0.00203	3.16e-08	3.82696e-05	24.218	Smoking initiation
rs2107300	2	200937901	G	C	0.845	-0.0134	0.00251	3.27e-08	4.50375e-05	28.501	Smoking initiation
rs6788098	3	85624131	T	A	0.623	-0.0126	0.00183	1.91e-17	7.49098e-05	47.4065	Smoking initiation
rs1154693	3	117804154	G	A	0.856	0.0145	0.00247	3.12e-11	5.44566e-05	34.462	Smoking initiation
rs12632110	3	50224225	G	A	0.647	-0.0102	0.00187	4.78e-10	4.70142e-05	29.752	Smoking initiation
rs11712680	3	75009019	C	A	0.174	-0.0126	0.00225	3.51e-09	4.95549e-05	31.3599	Smoking initiation
rs11721059	3	5725560	T	C	0.474	0.00895	0.00177	2.17e-08	4.0403e-05	25.5681	Smoking initiation
rs2276825	3	52886605	C	T	0.252	0.0103	0.00208	2.38e-08	3.87492e-05	24.5215	Smoking initiation
rs7631735	3	85996562	T	G	0.603	0.00856	0.00181	2.79e-08	3.53433e-05	22.366	Smoking initiation
rs11716779	3	47606215	G	A	0.245	0.00834	0.002	4.88e-08	2.74785e-05	17.3888	Smoking initiation
rs10001365	4	147797214	A	G	0.405	-0.0106	0.0018	6.65e-12	5.47993e-05	34.6789	Smoking initiation
rs1355334	4	140887493	A	T	0.683	0.0103	0.00187	9.59e-11	4.79405e-05	30.3382	Smoking initiation
rs993700	4	67825894	C	T	0.766	-0.012	0.00213	1.53e-09	5.01549e-05	31.7396	Smoking initiation
rs292071	4	28456089	C	T	0.244	0.0103	0.00198	4.08e-09	4.2762e-05	27.0609	Smoking initiation
rs1160685	4	94052854	G	C	0.478	0.00988	0.00178	7.2e-09	4.86838e-05	30.8086	Smoking initiation
rs13136052	4	139711726	T	G	0.407	-0.00838	0.00182	3.35e-08	3.35014e-05	21.2004	Smoking initiation
rs4571506	5	87756918	T	C	0.492	-0.0126	0.00177	1.09e-14	8.00741e-05	50.6749	Smoking initiation
rs4044321	5	166989513	G	A	0.642	-0.0131	0.00185	6.08e-14	7.92313e-05	50.1416	Smoking initiation
rs12186738	5	103816655	T	G	0.154	-0.0133	0.00245	3.42e-11	4.65675e-05	29.4693	Smoking initiation
rs27003	5	94202167	C	T	0.682	0.0119	0.00192	2.64e-10	6.07012e-05	38.414	Smoking initiation
rs17534089	5	106829219	G	A	0.124	-0.0149	0.00251	5.01e-10	5.56843e-05	35.239	Smoking initiation
rs1385108	5	154839646	T	C	0.239	0.0121	0.00207	3e-09	5.39932e-05	34.1687	Smoking initiation
rs6893752	5	60374912	G	A	0.766	-0.0102	0.00201	3.25e-09	4.06933e-05	25.7518	Smoking initiation
rs11135030	5	157743295	T	C	0.309	0.00823	0.00193	4.41e-09	2.87346e-05	18.1838	Smoking initiation
rs240963	6	111644332	C	T	0.836	-0.0175	0.00242	2.16e-17	8.26307e-05	52.2931	Smoking initiation
rs9401770	6	98748008	A	G	0.273	0.0107	0.00198	3.47e-12	4.61476e-05	29.2036	Smoking initiation
rs846799	6	101270345	G	A	0.495	-0.00917	0.00178	3.87e-09	4.19385e-05	26.5398	Smoking initiation
rs10498846	6	67405337	T	C	0.473	0.00906	0.00178	6.62e-09	4.09384e-05	25.9069	Smoking initiation
rs222449	6	52916062	T	A	0.793	-0.0115	0.0022	1.08e-08	4.31781e-05	27.3243	Smoking initiation
rs3800227	6	108994161	G	A	0.701	0.0101	0.00202	1.93e-08	3.95053e-05	24.9999	Smoking initiation
rs10945141	6	69470709	A	G	0.262	0.00825	0.00199	4.18e-08	2.71595e-05	17.187	Smoking initiation
rs12662631	6	93842446	T	C	0.299	0.0111	0.00192	4.26e-08	5.28144e-05	33.4227	Smoking initiation
rs10233018	7	117523709	G	A	0.503	0.0132	0.00177	2.75e-14	8.78811e-05	55.616	Smoking initiation
rs4236259	7	1708080	G	T	0.499	-0.0114	0.0018	3.35e-12	6.33825e-05	40.111	Smoking initiation
rs4549681	7	3406478	G	A	0.525	-0.00955	0.00178	2.29e-10	4.54861e-05	28.7849	Smoking initiation
rs11768481	7	96629103	A	C	0.347	-0.0103	0.00193	7e-10	4.50062e-05	28.4812	Smoking initiation
rs12112638	7	69735251	G	A	0.275	-0.0108	0.00201	1.34e-09	4.56213e-05	28.8705	Smoking initiation
rs12333760	7	99185406	C	T	0.204	-0.0127	0.00238	1.44e-09	4.49952e-05	28.4742	Smoking initiation
rs10279261	7	133589846	A	G	0.619	-0.0101	0.00187	5e-09	4.60969e-05	29.1715	Smoking initiation
rs10247428	7	1889622	G	A	0.597	-0.00883	0.00178	1.83e-08	3.88863e-05	24.6082	Smoking initiation
rs1565735	8	27426077	A	T	0.212	-0.0176	0.00227	3.42e-17	9.49871e-05	60.1135	Smoking initiation
rs13261666	8	59814666	T	G	0.522	-0.0113	0.00176	3.9e-14	6.51381e-05	41.2221	Smoking initiation
rs1899896	8	93201036	T	C	0.286	0.012	0.00194	1.04e-11	6.04596e-05	38.2611	Smoking initiation
rs10956809	8	92775386	C	G	0.442	-0.00809	0.00178	6.32e-09	3.26419e-05	20.6564	Smoking initiation
rs12545053	8	65073605	G	A	0.397	0.0103	0.00181	2.43e-08	5.11714e-05	32.3829	Smoking initiation
rs4543592	9	3014254	C	T	0.468	0.00887	0.00177	7.46e-10	3.9684e-05	25.113	Smoking initiation
rs2378662	9	86707289	A	G	0.556	0.00862	0.00178	4.16e-09	3.70587e-05	23.4516	Smoking initiation
rs17234745	9	11081182	C	T	0.153	-0.0106	0.00256	1.53e-08	2.70927e-05	17.1447	Smoking initiation
rs7024924	9	8282399	C	T	0.188	0.0106	0.00235	3.96e-08	3.2151e-05	20.3458	Smoking initiation
rs12356821	10	104563808	C	G	0.14	0.0141	0.00256	6.27e-15	4.79369e-05	30.3359	Smoking initiation
rs7921378	10	63674885	C	G	0.463	-0.0125	0.00178	8.26e-13	7.79253e-05	49.315	Smoking initiation
rs10159545	10	21766969	G	C	0.375	0.0126	0.00186	1.84e-12	7.2513e-05	45.8896	Smoking initiation
rs10905461	10	8803551	C	T	0.718	-0.0107	0.00207	7.35e-09	4.22222e-05	26.7193	Smoking initiation
rs7901883	10	103186838	A	G	0.246	-0.0099	0.00214	7.98e-09	3.3819e-05	21.4014	Smoking initiation
rs9423279	10	125680419	G	C	0.641	-0.00845	0.00197	3.21e-08	2.90737e-05	18.3984	Smoking initiation
rs7938812	11	112911004	G	T	0.424	0.0185	0.0018	2.71e-33	0.000166901	105.632	Smoking initiation
rs6265	11	27679916	T	C	0.203	-0.014	0.00224	3.77e-12	6.17256e-05	39.0624	Smoking initiation
rs74373890	11	111889395	G	C	0.0375	-0.022	0.00436	3.08e-09	4.02334e-05	25.4607	Smoking initiation
rs7947218	11	28680723	A	C	0.357	-0.00891	0.00186	6.37e-09	3.62615e-05	22.9471	Smoking initiation
rs4523689	11	7950797	G	A	0.408	-0.00757	0.00181	1.55e-08	2.76411e-05	17.4917	Smoking initiation
rs7929518	11	85980958	G	A	0.765	0.0113	0.00212	1.56e-08	4.4895e-05	28.4108	Smoking initiation
rs7969559	12	69655167	G	A	0.688	-0.00965	0.00197	7.31e-10	3.79173e-05	23.995	Smoking initiation
rs11057005	12	16748721	G	A	0.43	-0.0104	0.0018	4.85e-09	5.2751e-05	33.3826	Smoking initiation
rs1971318	12	121389500	T	C	0.141	0.0126	0.00244	7.06e-09	4.21381e-05	26.6661	Smoking initiation
rs4759228	12	56508409	C	G	0.27	-0.0101	0.00198	3.58e-08	4.11175e-05	26.0202	Smoking initiation
rs3904512	13	38357471	A	G	0.429	-0.00867	0.00177	3.23e-09	3.79147e-05	23.9933	Smoking initiation
rs7322872	13	100548329	T	C	0.782	-0.0108	0.00219	3.58e-09	3.84304e-05	24.3197	Smoking initiation
rs9540729	13	66947124	T	A	0.501	-0.00784	0.00176	3.82e-08	3.13563e-05	19.8429	Smoking initiation
rs76214862	14	29500130	C	A	0.202	-0.012	0.00227	3.99e-08	4.41595e-05	27.9453	Smoking initiation
rs1435741	15	47935843	A	G	0.425	0.0134	0.00178	2.64e-16	8.95494e-05	56.672	Smoking initiation
rs12441907	15	83922387	A	C	0.186	-0.0127	0.00224	1.06e-10	5.07951e-05	32.1447	Smoking initiation
rs7197072	16	717085	T	C	0.238	-0.00986	0.00206	2.77e-09	3.62023e-05	22.9096	Smoking initiation
rs4785836	16	65604652	C	T	0.398	-0.00966	0.00182	2.26e-08	4.45168e-05	28.1715	Smoking initiation
rs12923427	16	17575065	T	C	0.204	-0.00996	0.00221	4.44e-08	3.20961e-05	20.3111	Smoking initiation
rs7224742	17	30657058	T	C	0.595	-0.00808	0.00182	1.43e-08	3.11457e-05	19.7096	Smoking initiation
rs11078713	17	7795972	G	A	0.454	-0.0084	0.00182	2.23e-08	3.36615e-05	21.3017	Smoking initiation
rs11658881	17	2072949	G	A	0.418	0.00946	0.0018	2.43e-08	4.36466e-05	27.6208	Smoking initiation
rs11872397	18	72535282	A	G	0.252	-0.012	0.00206	1.43e-09	5.36212e-05	33.9333	Smoking initiation
rs6508144	18	50026142	G	C	0.563	-0.00883	0.0018	7.97e-09	3.8027e-05	24.0644	Smoking initiation
rs11873164	18	42659922	T	C	0.135	-0.0135	0.00248	1.31e-08	4.68248e-05	29.6321	Smoking initiation
rs62098013	18	50863861	A	G	0.346	0.0109	0.00187	3.66e-08	5.36882e-05	33.9757	Smoking initiation
rs76608582	19	4474725	A	C	0.0389	-0.0273	0.00471	1.94e-09	5.30875e-05	33.5956	Smoking initiation
rs1555445	20	31175258	T	A	0.337	0.00918	0.00191	3.65e-09	3.65035e-05	23.1003	Smoking initiation
rs6050446	20	25195509	G	A	0.978	0.0315	0.00527	1.56e-08	5.64557e-05	35.7272	Smoking initiation
rs56820925	20	54387374	T	C	0.347	-0.0104	0.00184	1.73e-08	5.04825e-05	31.947	Smoking initiation
rs117143374	21	40555561	C	T	0.12	0.0125	0.00272	2.76e-08	3.33734e-05	21.1194	Smoking initiation
rs134529	22	28781758	C	T	0.349	-0.00809	0.00182	4.85e-08	3.12229e-05	19.7585	Smoking initiation
rs28680958	1	173848808	A	G	0.23	-0.0136	0.00237	9.78e-09	6.12771e-05	32.9291	Alcohol consumption
rs10753661	1	165119792	A	G	0.702	-0.0113	0.00209	4.24e-08	5.43982e-05	29.2323	Alcohol consumption
rs1260326	2	27730940	C	T	0.595	0.0233	0.00196	3.33e-33	0.000262923	141.318	Alcohol consumption
rs528301	2	45154908	A	G	0.605	0.0156	0.00195	1.25e-15	0.000119089	63.9998	Alcohol consumption
rs4233567	2	144272376	T	C	0.34	-0.013	0.00208	3.83e-10	7.26896e-05	39.0624	Alcohol consumption
rs6739804	2	63269604	C	T	0.66	-0.0129	0.00208	4.72e-10	7.15756e-05	38.4637	Alcohol consumption
rs28732378	3	85403892	G	A	0.729	-0.0163	0.00217	2.24e-14	0.000104991	56.4227	Alcohol consumption
rs1229984	4	100239319	C	T	0.953	0.209	0.00673	1.6e-203	0.00179154	964.408	Alcohol consumption
rs28712821	4	39413780	A	G	0.594	0.0284	0.00199	1.1e-46	0.000378887	203.671	Alcohol consumption
rs13107325	4	103188709	T	C	0.0654	-0.0369	0.00395	1.23e-20	0.00016238	87.2684	Alcohol consumption
rs78234152	4	100279889	A	G	0.0986	0.0275	0.00306	2.18e-19	0.00015028	80.7646	Alcohol consumption
rs16854020	4	42117559	A	G	0.127	0.018	0.00289	4.82e-10	7.21874e-05	38.7925	Alcohol consumption
rs331939	4	143654889	A	G	0.339	-0.0118	0.00202	4.5e-09	6.35005e-05	34.124	Alcohol consumption
rs4916723	5	87854395	C	A	0.404	-0.0115	0.00199	8.07e-09	6.2145e-05	33.3955	Alcohol consumption
rs55872084	5	155902003	T	G	0.218	0.0129	0.00228	1.98e-08	5.957e-05	32.0117	Alcohol consumption
rs6951574	7	153489744	C	T	0.459	0.0135	0.00205	4.44e-11	8.0699e-05	43.3669	Alcohol consumption
rs10085696	7	69783020	G	A	0.201	-0.016	0.00249	1.24e-10	7.68336e-05	41.2895	Alcohol consumption
rs2299409	7	103812171	A	G	0.493	-0.0104	0.00192	4.8e-08	5.45989e-05	29.3402	Alcohol consumption
rs28601761	8	126500031	G	C	0.405	0.0116	0.00201	7.6e-09	6.19784e-05	33.306	Alcohol consumption
rs55932213	9	108755622	G	A	0.701	0.0129	0.0023	1.8e-08	5.85385e-05	31.4573	Alcohol consumption
rs4309187	11	113412443	C	A	0.697	0.0149	0.0021	1.37e-12	9.36778e-05	50.3422	Alcohol consumption
rs4752999	11	47428565	T	C	0.321	-0.0145	0.00207	2.03e-12	9.1306e-05	49.0675	Alcohol consumption
rs17542254	11	113655696	G	A	0.251	0.0131	0.00214	8.96e-10	6.97314e-05	37.4726	Alcohol consumption
rs7106546	11	116079170	T	G	0.755	0.0132	0.00229	1.28e-08	6.18292e-05	33.2258	Alcohol consumption
rs682011	11	121544285	C	T	0.567	0.011	0.00194	1.53e-08	5.98273e-05	32.1499	Alcohol consumption
rs2049045	11	27694241	C	G	0.189	-0.0137	0.00251	3.97e-08	5.54387e-05	29.7915	Alcohol consumption
rs1387766	12	92081800	A	G	0.622	-0.0108	0.00198	4.79e-08	5.53652e-05	29.752	Alcohol consumption
rs34704785	13	68117681	T	C	0.412	-0.0114	0.00214	4.52e-08	5.28084e-05	28.3779	Alcohol consumption
rs28929474	14	94844947	T	C	0.0154	-0.0477	0.00719	2.39e-11	8.19006e-05	44.0126	Alcohol consumption
rs1123285	14	57274519	G	C	0.339	-0.0127	0.00208	1.36e-09	6.93736e-05	37.2803	Alcohol consumption
rs6573197	14	58724208	T	C	0.726	-0.0123	0.00214	9.3e-09	6.14751e-05	33.0355	Alcohol consumption
rs153106	16	28526897	C	T	0.409	-0.0137	0.00196	3.63e-12	9.09145e-05	48.8571	Alcohol consumption
rs13332432	16	85721809	G	C	0.296	0.0142	0.00219	5.94e-11	7.82345e-05	42.0423	Alcohol consumption
rs11860773	16	73912503	C	T	0.176	-0.0155	0.00251	8.35e-10	7.09625e-05	38.1342	Alcohol consumption
rs17177078	16	24810681	T	C	0.0664	-0.0248	0.0041	9.51e-10	6.80847e-05	36.5876	Alcohol consumption
rs79616692	16	72338507	C	G	0.11	0.019	0.00315	2.38e-09	6.77018e-05	36.3818	Alcohol consumption
rs3814877	16	30042677	T	G	0.381	-0.0113	0.00198	1.07e-08	6.06099e-05	32.5705	Alcohol consumption
rs76640332	17	44189858	A	G	0.204	-0.0219	0.0025	1.47e-18	0.000142787	76.7373	Alcohol consumption
rs34121753	17	7733833	G	A	0.532	0.0112	0.00199	1.39e-08	5.89451e-05	31.6758	Alcohol consumption
rs838145	19	49248730	A	G	0.584	-0.0161	0.00198	3.87e-16	0.00012303	66.118	Alcohol consumption
rs6106989	20	25027630	A	G	0.628	0.0113	0.00204	3.81e-08	5.70973e-05	30.6828	Alcohol consumption
rs543874	1	177889480	A	G	0.7786	-0.0479	0.002	3.06e-125	0.000710425	573.601	Body mass index
rs3101336	1	72751185	T	C	0.3825	-0.0254	0.0016	4.8e-54	0.000312254	252.015	Body mass index
rs34517439	1	78450517	A	C	0.1168	0.0391	0.003	3.4e-39	0.000210492	169.867	Body mass index
rs2820295	1	201800868	A	G	0.3266	0.0235	0.0018	5.56e-39	0.00021121	170.447	Body mass index
rs17024393	1	110154688	T	C	0.9689	-0.0644	0.0049	7.11e-39	0.000214044	172.734	Body mass index
rs12566985	1	75002193	A	G	0.5566	-0.0194	0.0016	2.8e-33	0.00018218	147.015	Body mass index
rs657452	1	49589847	A	G	0.4042	0.0188	0.0016	3.17e-30	0.000171087	138.062	Body mass index
rs11165643	1	96924097	T	C	0.5796	0.0185	0.0016	4.49e-30	0.000165671	133.691	Body mass index
rs12140153	1	62579891	T	G	0.0911	-0.0353	0.0034	1.44e-25	0.000133582	107.793	Body mass index
rs61813324	1	156049877	T	C	0.1312	0.0289	0.0028	3.2e-24	0.00013202	106.532	Body mass index
rs2984618	1	47690438	T	G	0.4408	0.0165	0.0016	3.8e-24	0.000131791	106.347	Body mass index
rs79113395	1	1590521	A	G	0.266	-0.02	0.0022	2.03e-20	0.00010242	82.6444	Body mass index
rs10920678	1	190239907	A	G	0.425	0.0149	0.0016	7.15e-20	0.000107474	86.7224	Body mass index
rs6679408	1	50591565	A	G	0.2298	0.0178	0.002	1.3e-18	9.82e-05	79.2098	Body mass index
rs1546924	1	112273485	T	C	0.4997	0.0139	0.0016	2.34e-17	9.35e-05	75.4725	Body mass index
rs10747472	1	96276198	C	G	0.683	0.0153	0.0018	2.4e-17	8.95e-05	72.2498	Body mass index
rs3762444	1	2427712	T	C	0.4585	-0.0142	0.0017	9.72e-17	8.65e-05	69.7715	Body mass index
rs6587552	1	151018861	A	G	0.241	0.0157	0.002	2.17e-15	7.64e-05	61.6223	Body mass index
rs946824	1	243684019	T	C	0.1355	0.0197	0.0025	4.82e-15	7.7e-05	62.0942	Body mass index
rs112566467	1	39562627	T	C	0.2071	0.0184	0.0024	5.86e-15	7.28e-05	58.7776	Body mass index
rs284227	1	82379446	T	C	0.7275	-0.0147	0.0019	6.08e-15	7.42e-05	59.8586	Body mass index
rs4655141	1	23312025	T	C	0.8362	-0.0173	0.0022	6.2e-15	7.66e-05	61.8366	Body mass index
rs10923724	1	119546842	T	C	0.5562	-0.0126	0.0016	1.14e-14	7.69e-05	62.0155	Body mass index
rs2503185	1	66461401	A	G	0.5097	0.013	0.0017	1.33e-14	7.25e-05	58.4774	Body mass index
rs1707322	1	46505147	A	G	0.3155	-0.0136	0.0018	1.59e-14	7.07e-05	57.0863	Body mass index
rs905938	1	154991389	T	C	0.7223	-0.0143	0.0019	1.71e-14	7.02e-05	56.6453	Body mass index
rs12022461	1	33232525	A	G	0.1674	-0.0167	0.0022	9.78e-14	7.14e-05	57.6218	Body mass index
rs12072739	1	98315893	A	G	0.7762	-0.0169	0.0023	1.5e-13	6.69e-05	53.9904	Body mass index
rs6661316	1	210095527	T	C	0.5893	0.012	0.0016	1.72e-13	6.97e-05	56.2499	Body mass index
rs61828641	1	174321997	A	G	0.1092	0.0223	0.003	2.49e-13	6.85e-05	55.2543	Body mass index
rs10779751	1	11284336	A	G	0.2787	0.0131	0.0018	2.66e-13	6.56e-05	52.9659	Body mass index
rs1750307	1	156488420	A	T	0.3655	0.0129	0.0018	2.78e-13	6.37e-05	51.361	Body mass index
rs945211	1	32191798	C	G	0.6269	0.0127	0.0018	5.03e-13	6.17e-05	49.7807	Body mass index
rs2400414	1	194965200	T	C	0.3461	-0.0126	0.0018	5.52e-13	6.07e-05	48.9999	Body mass index
rs630602	1	54728864	C	G	0.6073	0.0126	0.0018	1.06e-12	6.07e-05	48.9999	Body mass index
rs4970712	1	92993547	A	C	0.1939	0.014	0.002	2.75e-12	6.07e-05	48.9999	Body mass index
rs1730859	1	107617707	A	G	0.651	-0.012	0.0017	2.96e-12	6.18e-05	49.8269	Body mass index
rs34720381	1	171455322	T	C	0.0889	0.0229	0.0033	7.89e-12	5.97e-05	48.1551	Body mass index
rs11208660	1	65983626	T	C	0.0735	0.0196	0.0029	1.27e-11	5.66e-05	45.6788	Body mass index
rs6577584	1	6715390	T	G	0.6589	-0.0118	0.0018	3.37e-11	5.33e-05	42.9752	Body mass index
rs6696828	1	80812020	C	G	0.2976	0.012	0.0018	6.42e-11	5.51e-05	44.4443	Body mass index
rs7534091	1	118864616	A	G	0.7182	-0.012	0.0018	6.65e-11	5.51e-05	44.4443	Body mass index
rs1009188	1	197257090	T	C	0.7137	0.0124	0.0019	7.15e-11	5.28e-05	42.5927	Body mass index
rs1891215	1	7727854	T	C	0.5397	-0.0111	0.0017	7.37e-11	5.28e-05	42.6331	Body mass index
rs4971212	1	203491392	T	G	0.7893	-0.0149	0.0023	1.19e-10	5.2e-05	41.9678	Body mass index
rs61740466	1	19934900	A	G	0.2346	-0.0142	0.0022	2.24e-10	5.16e-05	41.6611	Body mass index
rs11121210	1	8708529	T	C	0.3445	-0.0111	0.0017	2.37e-10	5.28e-05	42.6331	Body mass index
rs16849710	1	202106797	A	G	0.4674	0.0109	0.0017	2.99e-10	5.1e-05	41.1106	Body mass index
rs11577094	1	38026600	T	C	0.0791	0.0186	0.003	3.28e-10	4.76e-05	38.4399	Body mass index
rs17425707	1	57874879	T	C	0.9	-0.0173	0.0028	6.16e-10	4.73e-05	38.1747	Body mass index
rs761423	1	17301672	T	C	0.5412	0.0105	0.0017	6.51e-10	4.73e-05	38.1487	Body mass index
rs7523668	1	42408159	A	G	0.4443	-0.0105	0.0017	7.24e-10	4.73e-05	38.1487	Body mass index
rs10797987	1	184651822	T	C	0.5116	-0.0117	0.0019	7.69e-10	4.7e-05	37.9196	Body mass index
rs11118308	1	219633869	A	G	0.5537	0.0098	0.0016	1.55e-09	4.65e-05	37.5155	Body mass index
rs6663115	1	115272254	A	G	0.662	-0.0105	0.0018	2.48e-09	4.22e-05	34.0277	Body mass index
rs3766160	1	15808872	A	G	0.2272	-0.0107	0.0018	4.63e-09	4.38e-05	35.3363	Body mass index
rs12031634	1	34584393	A	G	0.2905	-0.0122	0.0021	5.26e-09	4.18e-05	33.7505	Body mass index
rs273885	1	97279692	T	C	0.5136	0.0094	0.0016	5.45e-09	4.28e-05	34.5155	Body mass index
rs2166171	1	91208451	T	C	0.6241	-0.0103	0.0018	5.49e-09	4.06e-05	32.7437	Body mass index
rs12030669	1	209238377	C	G	0.648	0.0101	0.0017	5.84e-09	4.37e-05	35.2975	Body mass index
rs17466589	1	107992571	A	G	0.7179	-0.0111	0.0019	5.89e-09	4.23e-05	34.1301	Body mass index
rs10733051	1	167280354	A	G	0.512	0.0093	0.0016	6.96e-09	4.19e-05	33.7851	Body mass index
rs284315	1	10734800	A	G	0.5004	0.0109	0.0019	1e-08	4.08e-05	32.9113	Body mass index
rs10864728	1	230304914	A	G	0.3978	0.011	0.0019	1.2e-08	4.15e-05	33.5179	Body mass index
rs74887628	1	147032779	A	G	0.0339	0.0305	0.0054	1.76e-08	3.95e-05	31.9015	Body mass index
rs10913118	1	175954755	A	C	0.6845	-0.0097	0.0017	1.78e-08	4.04e-05	32.557	Body mass index
rs10915840	1	225668524	A	G	0.2786	-0.0108	0.0019	1.87e-08	4e-05	32.3102	Body mass index
rs4653942	1	228505204	A	G	0.2074	-0.0113	0.002	2.25e-08	3.96e-05	31.9224	Body mass index
rs823075	1	205774897	T	C	0.4198	-0.0096	0.0017	2.4e-08	3.95e-05	31.8892	Body mass index
rs1883776	1	77421888	A	G	0.1027	0.0167	0.003	2.68e-08	3.84e-05	30.9877	Body mass index
rs1874129	1	235700023	T	G	0.8686	-0.0137	0.0025	3.41e-08	3.72e-05	30.0303	Body mass index
rs78886584	1	16859325	A	G	0.5018	-0.0106	0.0019	3.44e-08	3.86e-05	31.1246	Body mass index
rs4844686	1	208701114	T	C	0.4465	-0.0096	0.0017	4.17e-08	3.95e-05	31.8892	Body mass index
rs12086884	1	192996357	A	T	0.2428	0.0108	0.002	4.18e-08	3.61e-05	29.1599	Body mass index
rs645482	1	191386639	A	G	0.6995	0.0101	0.0019	4.86e-08	3.5e-05	28.2575	Body mass index
rs13021737	2	632348	A	G	0.1567	-0.0578	0.0021	2.89e-161	0.000938049	757.558	Body mass index
rs62106258	2	417167	T	C	0.9534	0.0912	0.0045	1.26e-91	0.000508814	410.737	Body mass index
rs10182181	2	25150296	A	G	0.5052	-0.0327	0.0016	2.45e-91	0.000517424	417.69	Body mass index
rs4671328	2	58935282	T	G	0.4496	0.0214	0.0017	3.42e-36	0.000196363	158.463	Body mass index
rs6545714	2	59307725	A	G	0.6112	-0.0194	0.0016	4.01e-32	0.00018218	147.015	Body mass index
rs7599312	2	213413231	A	G	0.2737	-0.0182	0.0018	1.52e-23	0.000126695	102.234	Body mass index
rs4482463	2	205375909	A	C	0.917	-0.031	0.0031	4.85e-23	0.000123926	99.9998	Body mass index
rs4303732	2	100830040	T	C	0.6137	0.0169	0.0017	1.26e-22	0.000122472	98.8267	Body mass index
rs7588437	2	181575281	A	G	0.3664	-0.0165	0.0017	2.32e-22	0.000116744	94.2039	Body mass index
rs12468863	2	26940294	T	C	0.512	-0.0148	0.0016	6.63e-20	0.000106036	85.5623	Body mass index
rs930295	2	50233352	A	C	0.1548	0.0208	0.0023	2.03e-19	0.000101354	81.7843	Body mass index
rs1451077	2	147901207	A	G	0.5776	-0.0169	0.0019	1.43e-18	9.8e-05	79.1161	Body mass index
rs10929925	2	6155557	A	C	0.4105	-0.0142	0.0016	3.05e-18	9.76e-05	78.7654	Body mass index
rs10197031	2	105454590	T	C	0.7262	-0.0161	0.0019	5.05e-18	8.9e-05	71.8031	Body mass index
rs2861685	2	67837553	T	C	0.5864	0.0165	0.0019	7.82e-18	9.35e-05	75.4153	Body mass index
rs6720868	2	230663576	T	C	0.3083	0.0154	0.0018	1.82e-17	9.07e-05	73.1973	Body mass index
rs4973618	2	229002620	A	G	0.6623	-0.0148	0.0018	1.25e-16	8.38e-05	67.6048	Body mass index
rs715	2	211543055	T	C	0.6953	-0.0157	0.0019	1.34e-16	8.46e-05	68.2796	Body mass index
rs7601895	2	55281901	C	G	0.6899	0.0152	0.0018	1.89e-16	8.84e-05	71.3085	Body mass index
rs6710871	2	143960593	A	G	0.1422	0.0193	0.0024	3.07e-16	8.01e-05	64.6682	Body mass index
rs12714199	2	86812549	T	C	0.6146	-0.0141	0.0017	3.22e-16	8.53e-05	68.7922	Body mass index
rs7561278	2	48954905	T	C	0.7668	0.0169	0.0021	4.89e-16	8.03e-05	64.764	Body mass index
rs13417156	2	62848319	T	C	0.5755	-0.0135	0.0017	6.9e-16	7.82e-05	63.0621	Body mass index
rs35722922	2	47002226	A	G	0.6247	0.0158	0.002	8.12e-16	7.73e-05	62.4098	Body mass index
rs6725931	2	220205146	T	C	0.8483	0.0187	0.0024	2.3e-15	7.52e-05	60.7099	Body mass index
rs11692326	2	208263279	T	C	0.2302	0.0147	0.0019	1.69e-14	7.42e-05	59.8586	Body mass index
rs17327461	2	35512183	T	C	0.4462	0.0122	0.0016	7.65e-14	7.21e-05	58.1405	Body mass index
rs2044469	2	174961488	A	G	0.6619	-0.0133	0.0018	1.19e-13	6.77e-05	54.5955	Body mass index
rs1541777	2	219587291	A	G	0.5441	-0.0119	0.0016	1.8e-13	6.86e-05	55.3163	Body mass index
rs264941	2	104297420	A	C	0.4679	-0.0124	0.0017	1.84e-13	6.59e-05	53.204	Body mass index
rs10497870	2	203970283	A	G	0.6092	0.0121	0.0016	1.97e-13	7.09e-05	57.1913	Body mass index
rs10930502	2	172890588	A	G	0.694	0.0128	0.0018	2.74e-13	6.27e-05	50.5678	Body mass index
rs6713781	2	40291940	C	G	0.3987	-0.0126	0.0017	2.94e-13	6.81e-05	54.9341	Body mass index
rs972540	2	207244783	A	G	0.7224	-0.0131	0.0018	3.83e-13	6.56e-05	52.9659	Body mass index
rs4988235	2	136608646	A	G	0.7206	0.0124	0.0017	7.09e-13	6.59e-05	53.204	Body mass index
rs4372836	2	28973883	T	C	0.3259	0.0125	0.0017	7.33e-13	6.7e-05	54.0656	Body mass index
rs698838	2	44738763	T	C	0.6196	0.0127	0.0018	8.75e-13	6.17e-05	49.7807	Body mass index
rs6708541	2	282736	T	G	0.7045	-0.0133	0.0019	1.01e-12	6.07e-05	48.9999	Body mass index
rs12692596	2	161265910	T	C	0.3618	0.012	0.0017	1.03e-12	6.18e-05	49.8269	Body mass index
rs6733834	2	198518709	C	G	0.8077	0.015	0.0021	1.54e-12	6.32e-05	51.0203	Body mass index
rs10192119	2	164581241	T	G	0.8196	-0.0151	0.0021	1.57e-12	6.41e-05	51.7028	Body mass index
rs16825005	2	212304565	A	G	0.2937	0.0124	0.0018	3.51e-12	5.88e-05	47.4567	Body mass index
rs934515	2	79482643	A	G	0.1175	0.0181	0.0026	6.64e-12	6.01e-05	48.4629	Body mass index
rs2890652	2	142959931	T	C	0.8465	-0.0158	0.0023	6.71e-12	5.85e-05	47.1908	Body mass index
rs61051952	2	166148324	A	G	0.7549	0.0151	0.0022	6.81e-12	5.84e-05	47.1094	Body mass index
rs10169594	2	41637688	T	C	0.6475	-0.012	0.0018	1.34e-11	5.51e-05	44.4443	Body mass index
rs12476772	2	60203917	A	C	0.3405	0.0122	0.0018	1.36e-11	5.69e-05	45.9382	Body mass index
rs13033310	2	133523605	A	G	0.2519	0.0146	0.0022	3.4e-11	5.46e-05	44.0412	Body mass index
rs355838	2	165619163	T	G	0.3826	-0.0109	0.0016	4.08e-11	5.75e-05	46.41	Body mass index
rs13432055	2	56603985	T	C	0.712	-0.0117	0.0018	5.72e-11	5.24e-05	42.2499	Body mass index
rs7560871	2	145616899	A	G	0.0712	0.0219	0.0034	6.12e-11	5.14e-05	41.4887	Body mass index
rs3770799	2	36788616	A	G	0.6367	-0.0114	0.0018	1.21e-10	4.97e-05	40.111	Body mass index
rs11681570	2	81851452	T	G	0.3314	0.0115	0.0018	1.54e-10	5.06e-05	40.8178	Body mass index
rs59428052	2	53861389	A	G	0.8493	0.0176	0.0028	1.99e-10	4.9e-05	39.5101	Body mass index
rs4676084	2	110010962	A	G	0.4031	0.0107	0.0017	4.13e-10	4.91e-05	39.6158	Body mass index
rs987071	2	236786086	T	C	0.7662	-0.0126	0.002	7.91e-10	4.92e-05	39.6899	Body mass index
rs62176993	2	157606799	A	G	0.3996	0.0119	0.0019	8.63e-10	4.86e-05	39.227	Body mass index
rs9808302	2	236854450	A	G	0.5278	-0.0116	0.0019	9.05e-10	4.62e-05	37.2741	Body mass index
rs11902450	2	12845368	T	C	0.1052	0.0167	0.0027	1.06e-09	4.74e-05	38.2564	Body mass index
rs2195086	2	60814466	T	G	0.8315	-0.014	0.0023	1.43e-09	4.59e-05	37.0509	Body mass index
rs3816331	2	113949736	A	G	0.4846	-0.0107	0.0018	2.71e-09	4.38e-05	35.3363	Body mass index
rs7575118	2	182653725	T	C	0.1561	0.014	0.0024	3.33e-09	4.22e-05	34.0277	Body mass index
rs4581940	2	69655790	T	C	0.5857	0.0101	0.0017	3.43e-09	4.37e-05	35.2975	Body mass index
rs7570446	2	193801010	A	C	0.5397	0.0111	0.0019	4.74e-09	4.23e-05	34.1301	Body mass index
rs1316369	2	241351756	A	G	0.6607	0.0104	0.0018	7.39e-09	4.14e-05	33.3826	Body mass index
rs2119753	2	151224579	A	G	0.6229	0.01	0.0017	1e-08	4.29e-05	34.602	Body mass index
rs10496731	2	135597628	T	G	0.617	0.0099	0.0017	1.43e-08	4.2e-05	33.9134	Body mass index
rs2029085	2	187207393	A	G	0.1068	-0.0154	0.0027	1.48e-08	4.03e-05	32.5322	Body mass index
rs116819500	2	126533814	T	G	0.008	0.0573	0.0101	1.5e-08	3.99e-05	32.1859	Body mass index
rs13012916	2	57923006	T	G	0.6282	0.01	0.0018	1.81e-08	3.83e-05	30.8641	Body mass index
rs2111877	2	159388014	T	C	0.1419	-0.0135	0.0024	1.83e-08	3.92e-05	31.6405	Body mass index
rs2882203	2	188282330	A	T	0.3981	-0.0097	0.0017	2e-08	4.04e-05	32.557	Body mass index
rs12615199	2	51825253	A	T	0.8157	0.012	0.0021	2.1e-08	4.05e-05	32.653	Body mass index
rs6707827	2	100123030	A	G	0.3115	-0.0105	0.0019	2.12e-08	3.79e-05	30.5401	Body mass index
rs7590444	2	232721071	T	C	0.2239	0.0111	0.002	2.15e-08	3.82e-05	30.8024	Body mass index
rs7567655	2	28273595	A	G	0.9647	-0.0242	0.0043	2.19e-08	3.93e-05	31.6733	Body mass index
rs4480977	2	215405343	T	G	0.5103	0.009	0.0016	2.51e-08	3.92e-05	31.6405	Body mass index
rs72934680	2	202893965	A	G	0.7823	-0.0129	0.0023	2.82e-08	3.9e-05	31.4574	Body mass index
rs7580766	2	42939351	A	G	0.4145	-0.0094	0.0017	2.98e-08	3.79e-05	30.5743	Body mass index
rs262255	2	180903586	T	C	0.3902	0.0096	0.0017	3.19e-08	3.95e-05	31.8892	Body mass index
rs10196635	2	25554518	A	T	0.8885	0.0157	0.0029	3.33e-08	3.63e-05	29.3091	Body mass index
rs114792668	2	105928904	A	T	0.979	0.037	0.0067	3.75e-08	3.78e-05	30.4967	Body mass index
rs1227932	2	162716881	A	C	0.5923	0.0097	0.0018	4.04e-08	3.6e-05	29.0401	Body mass index
rs12994080	2	171599082	A	G	0.36	0.0098	0.0018	4.13e-08	3.67e-05	29.6419	Body mass index
rs9816226	3	185834499	A	T	0.1755	-0.0315	0.0021	1.45e-50	0.00027879	224.999	Body mass index
rs11713193	3	49924424	A	G	0.5156	0.0246	0.0017	3.02e-48	0.000259463	209.397	Body mass index
rs7631156	3	131751628	A	G	0.3091	0.0215	0.0018	3.33e-32	0.000176795	142.669	Body mass index
rs9818122	3	85861064	T	C	0.7933	-0.0228	0.002	3.97e-30	0.000161048	129.96	Body mass index
rs1454687	3	94038085	C	G	0.4817	0.0185	0.0017	6.62e-28	0.000146757	118.425	Body mass index
rs16851483	3	141275436	T	G	0.0717	0.0352	0.0034	4.87e-25	0.000132827	107.183	Body mass index
rs2365389	3	61236462	T	C	0.3999	-0.0168	0.0016	6.49e-25	0.000136627	110.25	Body mass index
rs7621025	3	136272246	T	C	0.2607	-0.0187	0.0019	7.54e-24	0.000120044	96.8668	Body mass index
rs39654	3	173095123	A	G	0.4513	-0.0163	0.0017	1.75e-21	0.000113931	91.934	Body mass index
rs8192675	3	170724883	T	C	0.7113	-0.0155	0.0018	1.74e-18	9.19e-05	74.1511	Body mass index
rs355777	3	154034950	C	G	0.3984	0.0151	0.0017	2.13e-18	9.78e-05	78.896	Body mass index
rs72906474	3	47817007	T	G	0.5809	-0.0169	0.0019	3.5e-18	9.8e-05	79.1161	Body mass index
rs2710323	3	52815905	T	C	0.5386	-0.0141	0.0016	3.65e-18	9.62e-05	77.66	Body mass index
rs10460960	3	42308735	A	G	0.8907	0.0216	0.0025	5.92e-18	9.25e-05	74.6494	Body mass index
rs6804842	3	25106437	A	G	0.4301	-0.0141	0.0016	7.57e-18	9.62e-05	77.66	Body mass index
rs1436344	3	104606144	C	G	0.5703	0.0147	0.0017	1.07e-17	9.27e-05	74.7714	Body mass index
rs1006896	3	88104411	A	C	0.8804	0.0227	0.0027	5.22e-17	8.76e-05	70.6843	Body mass index
rs114593013	3	84113491	A	G	0.944	0.0333	0.0042	1.17e-15	7.79e-05	62.8621	Body mass index
rs62261502	3	48817138	A	G	0.0696	0.03	0.0037	1.2e-15	8.15e-05	65.7413	Body mass index
rs3849570	3	81792112	A	C	0.3541	0.0134	0.0017	7.35e-15	7.7e-05	62.1313	Body mass index
rs28350	3	42418446	A	G	0.1717	0.0172	0.0022	1.07e-14	7.58e-05	61.1238	Body mass index
rs7640424	3	107820063	T	C	0.3106	-0.0135	0.0018	1.23e-14	6.97e-05	56.2499	Body mass index
rs925018	3	62713143	C	G	0.6665	-0.013	0.0017	4.33e-14	7.25e-05	58.4774	Body mass index
rs13097401	3	90364937	T	C	0.4067	-0.0145	0.0019	6.49e-14	7.22e-05	58.2409	Body mass index
rs7647242	3	82642734	T	C	0.3947	0.0129	0.0017	1.01e-13	7.14e-05	57.5812	Body mass index
rs10510419	3	12426936	T	G	0.1467	-0.0168	0.0023	2.23e-13	6.61e-05	53.3534	Body mass index
rs11915371	3	70539559	A	C	0.8019	-0.0154	0.0021	2.29e-13	6.66e-05	53.7776	Body mass index
rs2137492	3	86266408	A	G	0.3764	0.0127	0.0017	2.63e-13	6.92e-05	55.8096	Body mass index
rs10433609	3	51311574	A	T	0.8146	0.0163	0.0022	3.51e-13	6.8e-05	54.8945	Body mass index
rs1523768	3	77667044	A	G	0.6721	-0.0126	0.0017	4.35e-13	6.81e-05	54.9341	Body mass index
rs2682406	3	158026489	A	T	0.4117	-0.0126	0.0017	4.76e-13	6.81e-05	54.9341	Body mass index
rs6443750	3	181329682	T	C	0.1994	-0.0152	0.0021	7.25e-13	6.49e-05	52.3899	Body mass index
rs17681451	3	114399296	A	G	0.0762	-0.0225	0.0031	7.37e-13	6.53e-05	52.6794	Body mass index
rs6809307	3	156862041	T	C	0.259	0.0139	0.0019	8.15e-13	6.63e-05	53.5206	Body mass index
rs11721261	3	194876993	T	C	0.292	-0.0135	0.0019	8.39e-13	6.26e-05	50.4846	Body mass index
rs3752904	3	183996068	T	C	0.512	-0.0116	0.0016	8.9e-13	6.51e-05	52.5624	Body mass index
rs1199334	3	138091140	A	G	0.1896	0.0145	0.0021	1.5e-12	5.91e-05	47.6756	Body mass index
rs4858193	3	20441050	T	C	0.7199	0.0133	0.0019	2.44e-12	6.07e-05	48.9999	Body mass index
rs1452075	3	62481063	T	C	0.7314	0.0128	0.0018	2.67e-12	6.27e-05	50.5678	Body mass index
rs13062093	3	35667057	T	G	0.6319	-0.0122	0.0017	2.78e-12	6.38e-05	51.5016	Body mass index
rs4017425	3	44028764	T	C	0.4676	-0.0118	0.0017	2.91e-12	5.97e-05	48.1798	Body mass index
rs55676934	3	45222958	A	G	0.672	-0.014	0.002	5.19e-12	6.07e-05	48.9999	Body mass index
rs2124499	3	123093541	C	G	0.3682	-0.0115	0.0017	7.25e-12	5.67e-05	45.7611	Body mass index
rs59302296	3	9507314	A	T	0.0991	0.0217	0.0032	9.12e-12	5.7e-05	45.9852	Body mass index
rs10668	3	123211064	T	G	0.5049	-0.0117	0.0017	1.4e-11	5.87e-05	47.3667	Body mass index
rs11128058	3	88733287	A	C	0.49	0.0128	0.0019	1.82e-11	5.62e-05	45.3849	Body mass index
rs6419734	3	78458928	T	C	0.1448	0.0161	0.0024	3.77e-11	5.58e-05	45.0016	Body mass index
rs765248	3	13001931	A	G	0.4372	-0.0113	0.0017	4.55e-11	5.48e-05	44.1833	Body mass index
rs3796347	3	53792890	A	G	0.5692	0.0112	0.0017	5.49e-11	5.38e-05	43.4047	Body mass index
rs9826775	3	156295341	A	G	0.8513	0.0155	0.0024	6.61e-11	5.17e-05	41.71	Body mass index
rs34801745	3	196115497	C	G	0.3585	0.0129	0.002	7e-11	5.16e-05	41.6024	Body mass index
rs2404815	3	161446857	T	C	0.4272	-0.011	0.0017	8.09e-11	5.19e-05	41.8684	Body mass index
rs4682718	3	44226332	A	G	0.8172	-0.0143	0.0022	8.1e-11	5.24e-05	42.2499	Body mass index
rs1805207	3	180775134	T	C	0.6508	0.0113	0.0018	2.19e-10	4.88e-05	39.4104	Body mass index
rs12488237	3	56114861	T	C	0.9391	-0.0225	0.0036	2.68e-10	4.84e-05	39.0624	Body mass index
rs779206	3	118023515	A	G	0.7218	-0.0122	0.0019	3.28e-10	5.11e-05	41.2298	Body mass index
rs2255248	3	15754849	T	C	0.5788	-0.0102	0.0016	5.02e-10	5.04e-05	40.6405	Body mass index
rs10933952	3	108312827	A	G	0.6062	-0.0107	0.0017	6.12e-10	4.91e-05	39.6158	Body mass index
rs6804181	3	116937546	A	T	0.8215	0.0141	0.0023	6.47e-10	4.66e-05	37.5821	Body mass index
rs1554194	3	8138041	C	G	0.5046	0.0105	0.0017	9.05e-10	4.73e-05	38.1487	Body mass index
rs73875019	3	131521276	A	T	0.1186	-0.0182	0.003	9.59e-10	4.56e-05	36.8044	Body mass index
rs6772756	3	182312152	A	G	0.6716	0.0111	0.0018	1.19e-09	4.71e-05	38.0277	Body mass index
rs6766610	3	11664859	A	C	0.5376	-0.0099	0.0016	1.24e-09	4.74e-05	38.2851	Body mass index
rs13078509	3	70881429	T	C	0.0267	0.0345	0.0057	1.34e-09	4.54e-05	36.6343	Body mass index
rs76594121	3	128189391	T	G	0.9547	0.0284	0.0047	1.64e-09	4.53e-05	36.5124	Body mass index
rs4600855	3	155081940	A	G	0.6165	-0.0107	0.0018	1.94e-09	4.38e-05	35.3363	Body mass index
rs2371767	3	64718258	C	G	0.2682	0.0107	0.0018	2.08e-09	4.38e-05	35.3363	Body mass index
rs4619804	3	18674644	A	C	0.2723	-0.0114	0.0019	2.57e-09	4.46e-05	35.9999	Body mass index
rs11923305	3	171118170	A	G	0.3415	0.0118	0.002	3.73e-09	4.31e-05	34.8099	Body mass index
rs2581774	3	53139507	A	G	0.4121	-0.0113	0.0019	4.16e-09	4.38e-05	35.3711	Body mass index
rs6781254	3	80649139	T	C	0.3034	0.0105	0.0018	4.56e-09	4.22e-05	34.0277	Body mass index
rs10935143	3	134665159	A	G	0.439	-0.0099	0.0017	6.01e-09	4.2e-05	33.9134	Body mass index
rs6442021	3	46742019	T	C	0.3849	-0.0094	0.0017	1.29e-08	3.79e-05	30.5743	Body mass index
rs11721181	3	34725482	T	C	0.6039	0.0098	0.0017	1.32e-08	4.12e-05	33.2318	Body mass index
rs329078	3	168233318	A	G	0.5186	0.0107	0.0019	1.63e-08	3.93e-05	31.7146	Body mass index
rs12490065	3	10627561	A	G	0.214	-0.0126	0.0022	1.69e-08	4.07e-05	32.8016	Body mass index
rs2035831	3	173683791	C	G	0.3339	-0.0102	0.0018	1.97e-08	3.98e-05	32.111	Body mass index
rs3772934	3	115417865	T	C	0.2938	0.0107	0.0019	2.01e-08	3.93e-05	31.7146	Body mass index
rs7374289	3	38633071	T	C	0.4015	0.0092	0.0016	2.29e-08	4.1e-05	33.0624	Body mass index
rs12633819	3	66448307	A	G	0.651	-0.0095	0.0017	2.68e-08	3.87e-05	31.2283	Body mass index
rs80236973	3	188001014	T	C	0.1314	-0.0156	0.0028	2.81e-08	3.85e-05	31.0407	Body mass index
rs1048637	3	13358171	T	G	0.5474	-0.0094	0.0017	2.94e-08	3.79e-05	30.5743	Body mass index
rs62253188	3	69941473	A	G	0.3155	0.0113	0.002	3.21e-08	3.96e-05	31.9224	Body mass index
rs500216	3	193598283	A	G	0.3733	-0.0097	0.0018	3.67e-08	3.6e-05	29.0401	Body mass index
rs10938397	4	45182527	A	G	0.57	-0.0322	0.0016	2.42e-86	0.000501729	405.015	Body mass index
rs13107325	4	103188709	T	C	0.082	0.0468	0.0032	3.81e-47	0.000265028	213.89	Body mass index
rs34811474	4	25408838	A	G	0.2224	-0.0293	0.0023	8.5e-38	0.000201098	162.285	Body mass index
rs1296328	4	137083193	A	C	0.4464	0.0166	0.0017	3.49e-22	0.000118163	95.3492	Body mass index
rs3209570	4	38699657	A	G	0.3715	-0.0145	0.0017	8.77e-17	9.02e-05	72.7507	Body mass index
rs4864201	4	130731284	T	C	0.3471	0.0137	0.0017	4.3e-16	8.05e-05	64.9445	Body mass index
rs2192158	4	55505360	A	G	0.4492	0.0137	0.0017	7.42e-16	8.05e-05	64.9445	Body mass index
rs57800857	4	140863365	A	C	0.6344	0.0157	0.002	3.49e-15	7.64e-05	61.6223	Body mass index
rs73213501	4	28514830	A	C	0.8263	0.0194	0.0025	1.08e-14	7.46e-05	60.2175	Body mass index
rs73249175	4	20219595	T	G	0.8754	-0.0221	0.0029	1.62e-14	7.2e-05	58.0748	Body mass index
rs13110266	4	162129844	A	G	0.4037	-0.0124	0.0016	3.96e-14	7.44e-05	60.0624	Body mass index
rs1477890	4	18511738	A	G	0.4875	-0.0128	0.0017	6.12e-14	7.03e-05	56.6919	Body mass index
rs4148155	4	89054667	A	G	0.8867	0.0192	0.0026	1.34e-13	6.76e-05	54.5324	Body mass index
rs1346841	4	65651730	A	G	0.4116	-0.0126	0.0017	3.18e-13	6.81e-05	54.9341	Body mass index
rs6448733	4	31028190	A	G	0.6146	-0.0127	0.0018	5.34e-13	6.17e-05	49.7807	Body mass index
rs3914628	4	147438019	T	C	0.8593	0.0165	0.0023	6.91e-13	6.38e-05	51.4649	Body mass index
rs2870710	4	94411606	C	G	0.8057	0.0155	0.0022	9.41e-13	6.15e-05	49.6383	Body mass index
rs326893	4	112691776	T	C	0.5812	0.0121	0.0017	1.89e-12	6.28e-05	50.6608	Body mass index
rs2850969	4	102183594	T	C	0.8467	-0.0163	0.0024	4.11e-12	5.72e-05	46.1266	Body mass index
rs784944	4	52927229	A	G	0.2754	0.0129	0.0019	7.52e-12	5.71e-05	46.0968	Body mass index
rs10033843	4	77028783	A	G	0.215	0.014	0.0021	1.07e-11	5.51e-05	44.4443	Body mass index
rs17019336	4	145333609	A	T	0.2291	-0.0128	0.0019	2.45e-11	5.62e-05	45.3849	Body mass index
rs2051559	4	3298800	T	C	0.8588	-0.0167	0.0025	3.78e-11	5.53e-05	44.6223	Body mass index
rs2768950	4	49064487	A	G	0.2755	0.012	0.0018	4.4e-11	5.51e-05	44.4443	Body mass index
rs2241743	4	96091524	A	G	0.5699	-0.0106	0.0016	8.57e-11	5.44e-05	43.8905	Body mass index
rs1522569	4	171632637	T	G	0.8183	0.0141	0.0022	1.6e-10	5.09e-05	41.0763	Body mass index
rs1903579	4	91253956	C	G	0.5436	0.0108	0.0017	1.83e-10	5e-05	40.3598	Body mass index
rs750090	4	152931436	T	C	0.6258	0.0113	0.0018	2.5e-10	4.88e-05	39.4104	Body mass index
rs12509234	4	120319434	T	C	0.7214	-0.0116	0.0019	3.89e-10	4.62e-05	37.2741	Body mass index
rs148636479	4	164359678	A	T	0.9723	0.0386	0.0062	4.81e-10	4.8e-05	38.7606	Body mass index
rs10005883	4	30728221	T	C	0.3064	0.0113	0.0018	7e-10	4.88e-05	39.4104	Body mass index
rs1437842	4	173597016	A	G	0.4907	-0.0106	0.0017	8.49e-10	4.82e-05	38.8788	Body mass index
rs35851183	4	80717182	A	G	0.6424	-0.0121	0.002	1.07e-09	4.54e-05	36.6024	Body mass index
rs10002111	4	67815504	A	G	0.2227	0.0125	0.0021	1.26e-09	4.39e-05	35.4308	Body mass index
rs1119950	4	60228517	A	G	0.5688	-0.0113	0.0019	1.27e-09	4.38e-05	35.3711	Body mass index
rs35107973	4	143125948	T	C	0.1178	0.0175	0.0029	2.75e-09	4.51e-05	36.4149	Body mass index
rs1492767	4	55221467	T	C	0.4681	0.0095	0.0016	3.55e-09	4.37e-05	35.2538	Body mass index
rs6850421	4	180187034	A	G	0.4564	0.0113	0.0019	3.66e-09	4.38e-05	35.3711	Body mass index
rs74536181	4	18005123	A	G	0.9643	-0.0304	0.0052	3.87e-09	4.24e-05	34.1774	Body mass index
rs6818414	4	16600664	T	C	0.5164	-0.01	0.0017	4.57e-09	4.29e-05	34.602	Body mass index
rs1229984	4	100239319	T	C	0.0312	-0.0305	0.0052	4.72e-09	4.26e-05	34.4027	Body mass index
rs10009336	4	44480783	T	C	0.1686	-0.0127	0.0022	6.2e-09	4.13e-05	33.3243	Body mass index
rs11724872	4	144140665	T	C	0.6104	-0.0095	0.0016	8.34e-09	4.37e-05	35.2538	Body mass index
rs280109	4	94920965	C	G	0.5432	-0.0097	0.0017	1.31e-08	4.04e-05	32.557	Body mass index
rs35408866	4	187743245	A	G	0.1339	0.0159	0.0028	1.5e-08	4e-05	32.2461	Body mass index
rs6852808	4	34926958	T	C	0.7026	-0.0117	0.0021	1.86e-08	3.85e-05	31.0407	Body mass index
rs6850639	4	21010996	T	C	0.2006	0.0112	0.002	2.84e-08	3.89e-05	31.3599	Body mass index
rs2112347	5	75015242	T	G	0.6298	0.0276	0.0017	1.17e-61	0.000326584	263.584	Body mass index
rs1501673	5	87963600	A	G	0.1355	0.0289	0.0025	2.73e-31	0.0001656	133.633	Body mass index
rs40067	5	107439012	A	G	0.1701	-0.0252	0.0023	9.73e-29	0.000148764	120.045	Body mass index
rs7715256	5	153537893	T	G	0.5644	-0.0158	0.0016	3.98e-22	0.000120847	97.5154	Body mass index
rs7713317	5	95716722	A	G	0.7198	-0.0166	0.0018	1.96e-20	0.0001054	85.0492	Body mass index
rs2053682	5	170599327	A	C	0.6784	0.017	0.0018	2.59e-20	0.00011054	89.1973	Body mass index
rs4700608	5	63026280	T	C	0.5236	-0.0155	0.0017	4.32e-20	0.000103024	83.1313	Body mass index
rs13174863	5	139080745	A	G	0.8542	-0.0197	0.0023	1.94e-17	9.09e-05	73.3628	Body mass index
rs13182474	5	80861777	C	G	0.3114	-0.0149	0.0018	1.88e-16	8.49e-05	68.5214	Body mass index
rs12652212	5	88808594	A	G	0.5611	-0.0131	0.0016	1.63e-15	8.31e-05	67.035	Body mass index
rs329124	5	133865452	A	G	0.5893	0.0135	0.0017	4.26e-15	7.82e-05	63.0621	Body mass index
rs1159692	5	63977815	A	C	0.4752	0.0135	0.0017	5.54e-15	7.82e-05	63.0621	Body mass index
rs7730004	5	43191033	T	C	0.6614	0.0139	0.0018	1.46e-14	7.39e-05	59.6326	Body mass index
rs12189178	5	50914726	T	C	0.0343	0.0348	0.0046	4.3e-14	7.09e-05	57.2324	Body mass index
rs6864049	5	124330522	A	G	0.489	-0.0121	0.0016	1.48e-13	7.09e-05	57.1913	Body mass index
rs1582931	5	122657199	A	G	0.4745	-0.0126	0.0017	1.91e-13	6.81e-05	54.9341	Body mass index
rs2190788	5	144484261	T	G	0.3089	0.0135	0.0018	2.43e-13	6.97e-05	56.2499	Body mass index
rs323742	5	86769015	A	T	0.9692	-0.0394	0.0054	2.91e-13	6.6e-05	53.2358	Body mass index
rs249612	5	66200783	T	C	0.7138	0.0153	0.0021	4.91e-13	6.58e-05	53.0815	Body mass index
rs4895231	5	119388659	C	G	0.4669	0.0121	0.0017	2.49e-12	6.28e-05	50.6608	Body mass index
rs459552	5	112176756	A	T	0.7747	-0.0133	0.0019	8.36e-12	6.07e-05	48.9999	Body mass index
rs698147	5	3513485	A	G	0.447	0.0116	0.0017	9.67e-12	5.77e-05	46.5604	Body mass index
rs2009416	5	92415111	T	C	0.3645	-0.0119	0.0018	1.44e-11	5.42e-05	43.7067	Body mass index
rs11739877	5	105876806	T	C	0.6231	0.0116	0.0018	4.01e-11	5.15e-05	41.5308	Body mass index
rs6556301	5	176527577	T	G	0.3707	-0.0113	0.0017	8.14e-11	5.48e-05	44.1833	Body mass index
rs10050620	5	63927239	T	C	0.3308	-0.013	0.002	1.2e-10	5.24e-05	42.2499	Body mass index
rs17395416	5	95851693	T	G	0.1721	-0.0147	0.0023	1.23e-10	5.06e-05	40.8487	Body mass index
rs17695092	5	173337853	T	G	0.7081	0.0114	0.0018	1.4e-10	4.97e-05	40.111	Body mass index
rs1042124	5	137667345	A	C	0.8101	0.0138	0.0022	1.84e-10	4.88e-05	39.347	Body mass index
rs2447832	5	103933473	T	C	0.4433	0.0109	0.0017	1.88e-10	5.1e-05	41.1106	Body mass index
rs7714712	5	60732552	A	C	0.3678	-0.0112	0.0018	2.31e-10	4.8e-05	38.716	Body mass index
rs6890310	5	27193573	A	G	0.2923	-0.0119	0.0019	3.29e-10	4.86e-05	39.227	Body mass index
rs2964013	5	153197696	A	T	0.6557	-0.0112	0.0018	4.62e-10	4.8e-05	38.716	Body mass index
rs4703019	5	102053558	A	G	0.3914	0.0102	0.0016	4.93e-10	5.04e-05	40.6405	Body mass index
rs9327000	5	115709156	A	C	0.6735	0.0112	0.0018	5.22e-10	4.8e-05	38.716	Body mass index
rs7734385	5	158460212	A	G	0.4449	-0.0101	0.0016	6.08e-10	4.94e-05	39.8476	Body mass index
rs159032	5	94206202	T	C	0.2325	0.0124	0.002	6.24e-10	4.76e-05	38.4399	Body mass index
rs13163306	5	136571959	A	G	0.4573	-0.0104	0.0017	7.67e-10	4.64e-05	37.4255	Body mass index
rs1363695	5	130378027	T	C	0.2359	-0.0125	0.002	8.06e-10	4.84e-05	39.0624	Body mass index
rs2861089	5	164557954	A	T	0.3806	0.0105	0.0017	1.55e-09	4.73e-05	38.1487	Body mass index
rs13168288	5	106385815	A	G	0.7553	0.0119	0.002	3.02e-09	4.39e-05	35.4024	Body mass index
rs325220	5	98304564	A	G	0.2976	-0.0106	0.0018	3.56e-09	4.3e-05	34.6789	Body mass index
rs16903232	5	87831734	T	C	0.1008	0.0161	0.0027	4.88e-09	4.41e-05	35.5568	Body mass index
rs4912763	5	140972117	T	C	0.2579	0.0127	0.0022	5.73e-09	4.13e-05	33.3243	Body mass index
rs505575	5	111256812	T	C	0.3308	0.0104	0.0018	7.3e-09	4.14e-05	33.3826	Body mass index
rs1402025	5	113987898	T	C	0.7795	-0.0117	0.002	7.59e-09	4.24e-05	34.2224	Body mass index
rs729387	5	167844571	A	G	0.6696	0.0116	0.002	8.17e-09	4.17e-05	33.6399	Body mass index
rs10942474	5	86164433	A	T	0.5207	0.0111	0.0019	9.84e-09	4.23e-05	34.1301	Body mass index
rs9326893	5	112898674	A	G	0.8076	-0.0122	0.0021	1.18e-08	4.18e-05	33.7505	Body mass index
rs4912652	5	142888684	T	C	0.5683	-0.0098	0.0017	1.29e-08	4.12e-05	33.2318	Body mass index
rs252749	5	77389973	A	G	0.2365	-0.0112	0.002	1.43e-08	3.89e-05	31.3599	Body mass index
rs6879326	5	59208302	T	C	0.4798	-0.0095	0.0017	2.03e-08	3.87e-05	31.2283	Body mass index
rs400277	5	108675737	T	C	0.3879	-0.0097	0.0017	2.28e-08	4.04e-05	32.557	Body mass index
rs3853474	5	141816555	T	C	0.3867	-0.0097	0.0017	2.72e-08	4.04e-05	32.557	Body mass index
rs326205	5	7852282	A	G	0.5076	0.0095	0.0017	3.51e-08	3.87e-05	31.2283	Body mass index
rs4921301	5	159984492	T	C	0.2127	-0.0129	0.0024	4.03e-08	3.58e-05	28.8906	Body mass index
rs4865796	5	53272664	A	G	0.7044	-0.0096	0.0018	4.21e-08	3.53e-05	28.4444	Body mass index
rs7727781	5	165185571	T	C	0.5164	0.0093	0.0017	4.27e-08	3.71e-05	29.9273	Body mass index
rs2206277	6	50798526	T	C	0.1557	0.0408	0.0021	1.82e-83	0.000467621	377.468	Body mass index
rs2744974	6	34579431	T	C	0.3239	0.0261	0.0017	1.28e-51	0.00029206	235.712	Body mass index
rs2436728	6	40365601	A	G	0.4073	0.0189	0.0017	1.97e-29	0.00015317	123.602	Body mass index
rs2178899	6	31606756	A	T	0.8833	0.0243	0.0025	5.44e-23	0.000117084	94.4782	Body mass index
rs768023	6	108876002	A	G	0.6033	0.0161	0.0016	1.13e-22	0.00012548	101.254	Body mass index
rs9320823	6	98429337	T	C	0.4118	-0.0165	0.0017	2.07e-21	0.000116744	94.2039	Body mass index
rs13191362	6	163033350	A	G	0.8572	0.0235	0.0025	4.08e-21	0.000109502	88.3598	Body mass index
rs1417665	6	104816944	T	C	0.8026	0.0186	0.0022	5.49e-18	8.86e-05	71.4792	Body mass index
rs9294260	6	83433228	A	G	0.4689	0.014	0.0016	8.16e-18	9.49e-05	76.5623	Body mass index
rs2185027	6	153381622	A	C	0.6983	-0.015	0.0018	1.4e-17	8.61e-05	69.4443	Body mass index
rs2465043	6	51180765	A	G	0.3511	-0.015	0.0018	4.97e-17	8.61e-05	69.4443	Body mass index
rs2228213	6	12124855	A	G	0.3374	-0.0144	0.0017	5.5e-17	8.89e-05	71.7507	Body mass index
rs9277992	6	33312455	A	G	0.1878	0.0204	0.0025	7.45e-17	8.25e-05	66.5854	Body mass index
rs2357760	6	120213880	A	G	0.6735	0.0143	0.0017	2.11e-16	8.77e-05	70.7576	Body mass index
rs6909685	6	97753952	T	C	0.3295	-0.0149	0.0018	2.78e-16	8.49e-05	68.5214	Body mass index
rs10498767	6	46363557	C	G	0.4537	-0.0138	0.0017	5.03e-16	8.17e-05	65.896	Body mass index
rs1547026	6	51825622	T	C	0.7054	-0.0147	0.0019	4.36e-15	7.42e-05	59.8586	Body mass index
rs1358980	6	43764551	T	C	0.4735	-0.0129	0.0017	5.15e-15	7.14e-05	57.5812	Body mass index
rs765875	6	143185683	T	C	0.4689	-0.0132	0.0017	1.08e-14	7.47e-05	60.2905	Body mass index
rs943466	6	33731787	A	G	0.2398	-0.0146	0.0019	1.39e-14	7.32e-05	59.0469	Body mass index
rs2246012	6	131898208	T	C	0.8512	-0.0161	0.0022	1.15e-13	6.64e-05	53.5557	Body mass index
rs10499276	6	154309808	T	C	0.1128	0.018	0.0024	1.79e-13	6.97e-05	56.2499	Body mass index
rs11757278	6	13180454	T	C	0.6961	0.0133	0.0019	6.92e-13	6.07e-05	48.9999	Body mass index
rs2247719	6	29821384	A	T	0.7408	-0.0139	0.002	1.3e-12	5.99e-05	48.3024	Body mass index
rs34388845	6	28578286	A	G	0.7833	-0.0163	0.0023	1.64e-12	6.22e-05	50.2248	Body mass index
rs2229768	6	26104280	T	C	0.7765	0.0134	0.0019	2.09e-12	6.16e-05	49.7395	Body mass index
rs35679149	6	43604167	A	G	0.9742	0.0413	0.006	6.89e-12	5.87e-05	47.3802	Body mass index
rs9394312	6	35672330	C	G	0.4841	0.0115	0.0017	1.46e-11	5.67e-05	45.7611	Body mass index
rs3806114	6	20482335	A	G	0.6916	-0.012	0.0018	1.46e-11	5.51e-05	44.4443	Body mass index
rs12209887	6	101156806	A	G	0.463	0.0114	0.0017	1.78e-11	5.57e-05	44.9687	Body mass index
rs6569648	6	130349119	T	C	0.7656	-0.0128	0.0019	2.06e-11	5.62e-05	45.3849	Body mass index
rs9463175	6	9510030	T	C	0.3293	-0.0115	0.0017	2.24e-11	5.67e-05	45.7611	Body mass index
rs487152	6	160774486	A	C	0.4973	0.0108	0.0016	2.98e-11	5.65e-05	45.5624	Body mass index
rs7760082	6	21919387	A	G	0.6519	-0.0116	0.0018	7.49e-11	5.15e-05	41.5308	Body mass index
rs1159974	6	126090277	T	C	0.4904	-0.011	0.0017	7.75e-11	5.19e-05	41.8684	Body mass index
rs62399870	6	34249341	T	C	0.8598	-0.0178	0.0027	9.35e-11	5.39e-05	43.4622	Body mass index
rs1871329	6	124911534	A	G	0.7632	-0.0131	0.002	1.03e-10	5.32e-05	42.9024	Body mass index
rs5017416	6	18492350	T	G	0.0504	0.0285	0.0044	1.08e-10	5.2e-05	41.955	Body mass index
rs11754747	6	141494602	T	C	0.2688	0.0123	0.0019	1.18e-10	5.19e-05	41.9085	Body mass index
rs9381202	6	42580545	T	G	0.6888	-0.0118	0.0018	1.57e-10	5.33e-05	42.9752	Body mass index
rs17757975	6	38214150	T	C	0.8462	0.0155	0.0024	1.57e-10	5.17e-05	41.71	Body mass index
rs2622274	6	64240516	T	G	0.4553	-0.0107	0.0017	3.23e-10	4.91e-05	39.6158	Body mass index
rs9688431	6	73922654	T	C	0.9305	0.0212	0.0034	3.62e-10	4.82e-05	38.8788	Body mass index
rs1003879	6	32299592	A	G	0.3426	0.0111	0.0018	3.79e-10	4.71e-05	38.0277	Body mass index
rs57989773	6	100629078	T	C	0.7576	-0.0142	0.0023	5.63e-10	4.72e-05	38.1171	Body mass index
rs1624064	6	26378681	T	C	0.5722	0.0105	0.0017	8.61e-10	4.73e-05	38.1487	Body mass index
rs1355459	6	23871700	A	G	0.3157	0.0112	0.0018	9.56e-10	4.8e-05	38.716	Body mass index
rs816367	6	53995542	C	G	0.6491	-0.0107	0.0017	1.02e-09	4.91e-05	39.6158	Body mass index
rs9362662	6	90296588	A	G	0.4696	0.0103	0.0017	1.44e-09	4.55e-05	36.7093	Body mass index
rs6922607	6	142703483	A	G	0.808	-0.013	0.0022	1.85e-09	4.33e-05	34.9173	Body mass index
rs6916553	6	70146918	A	G	0.2352	-0.0121	0.002	2.64e-09	4.54e-05	36.6024	Body mass index
rs1324110	6	93913200	C	G	0.4422	-0.0097	0.0016	3.01e-09	4.56e-05	36.7538	Body mass index
rs9364687	6	163817911	T	G	0.4003	-0.0097	0.0016	3.03e-09	4.56e-05	36.7538	Body mass index
rs12210292	6	44925293	T	C	0.7639	0.0117	0.002	3.04e-09	4.24e-05	34.2224	Body mass index
rs12193797	6	41748352	A	G	0.8704	0.0168	0.0028	3.33e-09	4.46e-05	35.9999	Body mass index
rs2256216	6	147471730	A	G	0.454	-0.0104	0.0018	3.67e-09	4.14e-05	33.3826	Body mass index
rs3813680	6	24848086	A	G	0.8456	0.0139	0.0024	4.42e-09	4.16e-05	33.5433	Body mass index
rs9378999	6	5979069	T	C	0.3501	-0.0116	0.002	6.91e-09	4.17e-05	33.6399	Body mass index
rs3846783	6	166395367	A	C	0.1266	0.0146	0.0025	1.08e-08	4.23e-05	34.1055	Body mass index
rs767943	6	23446691	A	C	0.2759	0.0109	0.0019	1.13e-08	4.08e-05	32.9113	Body mass index
rs9450537	6	87566319	A	G	0.3848	0.0102	0.0018	1.32e-08	3.98e-05	32.111	Body mass index
rs9356132	6	164102214	T	C	0.6976	-0.0099	0.0018	1.79e-08	3.75e-05	30.2499	Body mass index
rs9295448	6	19759587	T	C	0.7202	0.0108	0.0019	1.92e-08	4e-05	32.3102	Body mass index
rs9478671	6	155987825	A	G	0.7945	-0.0117	0.0021	2.39e-08	3.85e-05	31.0407	Body mass index
rs9370410	6	55171842	A	G	0.7293	0.0105	0.0019	2.58e-08	3.79e-05	30.5401	Body mass index
rs7751781	6	62275462	T	C	0.407	0.0095	0.0017	4.01e-08	3.87e-05	31.2283	Body mass index
rs947612	6	73738661	A	G	0.741	-0.0104	0.0019	4.55e-08	3.71e-05	29.9611	Body mass index
rs17207196	7	75101065	T	C	0.42	-0.022	0.0017	1.58e-36	0.000207526	167.474	Body mass index
rs2245368	7	76608143	T	C	0.8137	-0.0238	0.0023	1.72e-25	0.000132696	107.077	Body mass index
rs2396625	7	113028634	A	T	0.4183	-0.0176	0.0017	2.81e-24	0.000132827	107.183	Body mass index
rs2299383	7	103418846	T	C	0.3982	0.0162	0.0016	6.89e-23	0.000127043	102.515	Body mass index
rs13245051	7	113362799	A	G	0.4557	0.015	0.0017	1.12e-18	9.65e-05	77.8545	Body mass index
rs1852006	7	77829768	A	G	0.376	-0.0153	0.0018	6.71e-18	8.95e-05	72.2498	Body mass index
rs215669	7	32378979	A	G	0.6024	-0.0149	0.0017	8.94e-18	9.52e-05	76.8199	Body mass index
rs13227433	7	74094721	T	G	0.7664	-0.0161	0.002	6.88e-16	8.03e-05	64.8023	Body mass index
rs13240600	7	99064466	A	G	0.8343	0.018	0.0022	7.9e-16	8.3e-05	66.942	Body mass index
rs10499694	7	50614173	A	G	0.4935	0.013	0.0016	1.29e-15	8.18e-05	66.0155	Body mass index
rs2289379	7	44804225	T	C	0.3917	-0.0137	0.0018	7.02e-15	7.18e-05	57.9289	Body mass index
rs2283006	7	93085722	A	G	0.4881	0.0132	0.0017	8.06e-15	7.47e-05	60.2905	Body mass index
rs2907948	7	150638484	A	G	0.244	-0.0145	0.0019	1.95e-14	7.22e-05	58.2409	Body mass index
rs11525873	7	138817193	T	C	0.8995	0.0232	0.0032	2.98e-13	6.51e-05	52.5624	Body mass index
rs1899689	7	121964349	T	C	0.3939	0.012	0.0017	4.2e-13	6.18e-05	49.8269	Body mass index
rs740157	7	77055885	A	G	0.4501	0.0118	0.0016	4.76e-13	6.74e-05	54.3905	Body mass index
rs4721089	7	1872921	T	C	0.783	0.0167	0.0023	5.6e-13	6.53e-05	52.7201	Body mass index
rs6950442	7	114412664	A	G	0.2026	-0.0145	0.002	5.85e-13	6.51e-05	52.5624	Body mass index
rs12530737	7	71439807	T	C	0.736	0.0137	0.0019	1.02e-12	6.44e-05	51.9916	Body mass index
rs2237403	7	39448936	T	C	0.3582	-0.0128	0.0018	1.22e-12	6.27e-05	50.5678	Body mass index
rs1035010	7	69598328	T	C	0.2517	0.0139	0.002	2.01e-12	5.99e-05	48.3024	Body mass index
rs1544434	7	49542313	A	G	0.6035	-0.012	0.0017	5.26e-12	6.18e-05	49.8269	Body mass index
rs4307239	7	24354300	A	G	0.5361	-0.0115	0.0017	1.47e-11	5.67e-05	45.7611	Body mass index
rs849135	7	28196413	A	G	0.4845	0.0106	0.0016	4.74e-11	5.44e-05	43.8905	Body mass index
rs7802342	7	137435925	T	G	0.7048	-0.0124	0.0019	6.23e-11	5.28e-05	42.5927	Body mass index
rs11971098	7	26699061	A	G	0.9093	-0.0196	0.003	8.08e-11	5.29e-05	42.6843	Body mass index
rs2074686	7	100800635	A	G	0.5794	-0.0111	0.0017	9.42e-11	5.28e-05	42.6331	Body mass index
rs1030015	7	78139581	T	G	0.5422	0.0109	0.0017	1.16e-10	5.1e-05	41.1106	Body mass index
rs6968554	7	17287106	A	G	0.3871	-0.0107	0.0017	2.34e-10	4.91e-05	39.6158	Body mass index
rs6463489	7	5542513	T	C	0.0959	0.0167	0.0026	2.5e-10	5.11e-05	41.2558	Body mass index
rs10263780	7	19778086	A	G	0.1343	-0.0159	0.0026	8e-10	4.63e-05	37.3978	Body mass index
rs62491456	7	139885277	T	G	0.0953	0.0197	0.0033	1.29e-09	4.42e-05	35.6372	Body mass index
rs896183	7	127831580	A	G	0.4102	0.0101	0.0017	1.49e-09	4.37e-05	35.2975	Body mass index
rs6950388	7	1270699	A	G	0.7782	0.0135	0.0022	1.59e-09	4.67e-05	37.6549	Body mass index
rs118182061	7	14655786	A	T	0.024	0.0373	0.0063	3.17e-09	4.34e-05	35.0538	Body mass index
rs38312	7	70067716	T	C	0.4595	0.0101	0.0017	3.34e-09	4.37e-05	35.2975	Body mass index
rs1721447	7	109214139	T	G	0.5096	-0.01	0.0017	3.79e-09	4.29e-05	34.602	Body mass index
rs4722398	7	3125220	T	C	0.1461	0.0147	0.0025	3.92e-09	4.29e-05	34.5743	Body mass index
rs7779296	7	6779270	A	G	0.7159	-0.0103	0.0018	4.59e-09	4.06e-05	32.7437	Body mass index
rs11773362	7	147668180	T	C	0.3396	-0.0105	0.0018	6.39e-09	4.22e-05	34.0277	Body mass index
rs40245	7	21470536	A	T	0.3374	0.0104	0.0018	6.54e-09	4.14e-05	33.3826	Body mass index
rs2717926	7	37714304	T	C	0.6668	0.01	0.0017	7.76e-09	4.29e-05	34.602	Body mass index
rs56211164	7	158016764	A	G	0.2395	-0.0128	0.0022	8.9e-09	4.2e-05	33.8512	Body mass index
rs10236427	7	4379718	T	C	0.2224	0.0123	0.0021	9.5e-09	4.25e-05	34.306	Body mass index
rs2283093	7	126721231	T	C	0.1949	0.0121	0.0021	1.1e-08	4.11e-05	33.1995	Body mass index
rs274628	7	86265855	A	C	0.3366	-0.0102	0.0018	1.36e-08	3.98e-05	32.111	Body mass index
rs35775580	7	130420740	A	G	0.9543	0.0258	0.0046	1.62e-08	3.9e-05	31.4574	Body mass index
rs76672197	7	111360679	T	C	0.9481	-0.0246	0.0044	1.77e-08	3.87e-05	31.2582	Body mass index
rs1358005	7	46062372	A	G	0.1866	0.0136	0.0024	2.84e-08	3.98e-05	32.111	Body mass index
rs217433	7	44553496	T	C	0.8031	-0.0115	0.0021	3e-08	3.72e-05	29.9886	Body mass index
rs972283	7	130466854	A	G	0.4705	0.0089	0.0016	4.24e-08	3.83e-05	30.9413	Body mass index
rs2341028	7	131603662	A	G	0.7005	-0.0102	0.0019	4.55e-08	3.57e-05	28.8199	Body mass index
rs17405819	8	76806584	T	C	0.6845	0.0211	0.0018	6.04e-33	0.000170279	137.41	Body mass index
rs4240673	8	10787612	T	C	0.4545	0.0175	0.0016	1.58e-26	0.000148248	119.629	Body mass index
rs1808629	8	73435964	A	G	0.674	-0.0202	0.002	2.19e-23	0.000126416	102.01	Body mass index
rs3808477	8	116670347	T	C	0.274	-0.0182	0.0019	8.73e-22	0.000113711	91.756	Body mass index
rs4537305	8	8902670	A	G	0.5346	-0.0181	0.0019	2.11e-21	0.000112465	90.7505	Body mass index
rs11998678	8	11830150	T	C	0.4565	0.0142	0.0016	3.54e-18	9.76e-05	78.7654	Body mass index
rs12680842	8	95582606	A	G	0.6839	0.0142	0.0017	3.41e-16	8.65e-05	69.7715	Body mass index
rs13263601	8	14095900	A	C	0.6585	-0.0145	0.0018	4.87e-16	8.04e-05	64.8918	Body mass index
rs1421334	8	30865733	A	C	0.4546	0.0135	0.0017	3.11e-15	7.82e-05	63.0621	Body mass index
rs72673947	8	118884379	A	G	0.8902	-0.0223	0.0031	4.11e-13	6.41e-05	51.747	Body mass index
rs2196618	8	85089437	A	G	0.2634	-0.0137	0.0019	1.49e-12	6.44e-05	51.9916	Body mass index
rs12681792	8	62054463	A	C	0.2024	0.015	0.0021	2.88e-12	6.32e-05	51.0203	Body mass index
rs10099330	8	143383694	A	G	0.538	-0.0119	0.0017	3.22e-12	6.07e-05	48.9999	Body mass index
rs11781222	8	23389571	T	C	0.853	0.0167	0.0024	3.25e-12	6e-05	48.4183	Body mass index
rs3134358	8	101958433	T	G	0.6192	0.0122	0.0018	3.85e-12	5.69e-05	45.9382	Body mass index
rs2616192	8	20668624	T	G	0.6789	0.0128	0.0018	3.87e-12	6.27e-05	50.5678	Body mass index
rs11782074	8	142617096	T	G	0.3675	0.0124	0.0018	4.24e-12	5.88e-05	47.4567	Body mass index
rs2959592	8	17002725	T	C	0.8088	0.0141	0.002	5.65e-12	6.16e-05	49.7024	Body mass index
rs2466103	8	32412304	T	G	0.6928	-0.0121	0.0018	8e-12	5.6e-05	45.1882	Body mass index
rs10092723	8	67194710	A	C	0.2494	-0.0133	0.002	1.17e-11	5.48e-05	44.2224	Body mass index
rs16906845	8	138215228	A	G	0.06	-0.0244	0.0036	1.32e-11	5.69e-05	45.9382	Body mass index
rs16907751	8	81375457	T	C	0.0877	-0.0194	0.0029	1.63e-11	5.55e-05	44.7514	Body mass index
rs1982441	8	28021769	T	G	0.1322	0.017	0.0025	2.17e-11	5.73e-05	46.2399	Body mass index
rs1658820	8	4288577	T	G	0.2389	0.0132	0.002	3.77e-11	5.4e-05	43.5599	Body mass index
rs2170382	8	74689288	T	C	0.1103	0.0177	0.0027	4.26e-11	5.33e-05	42.9752	Body mass index
rs117176448	8	27261138	C	G	0.9067	-0.0213	0.0033	7.39e-11	5.16e-05	41.6611	Body mass index
rs6468266	8	34380276	A	T	0.4176	-0.0113	0.0017	7.71e-11	5.48e-05	44.1833	Body mass index
rs6472125	8	64752533	A	G	0.5118	0.0109	0.0017	1.02e-10	5.1e-05	41.1106	Body mass index
rs2543132	8	15536311	C	G	0.8087	0.0139	0.0021	1.02e-10	5.43e-05	43.8117	Body mass index
rs12546331	8	87505968	T	C	0.508	0.0108	0.0017	2.09e-10	5e-05	40.3598	Body mass index
rs2954021	8	126482077	A	G	0.5089	-0.0107	0.0017	2.41e-10	4.91e-05	39.6158	Body mass index
rs12675063	8	132879047	A	T	0.87	-0.0158	0.0025	2.7e-10	4.95e-05	39.9423	Body mass index
rs6469351	8	112353205	T	C	0.6719	0.0111	0.0018	3.72e-10	4.71e-05	38.0277	Body mass index
rs9297524	8	89637919	T	C	0.6874	0.0113	0.0018	5.49e-10	4.88e-05	39.4104	Body mass index
rs881301	8	38332318	T	C	0.5836	-0.0106	0.0017	7.55e-10	4.82e-05	38.8788	Body mass index
rs2081493	8	25651528	C	G	0.2997	0.0112	0.0018	1.3e-09	4.8e-05	38.716	Body mass index
rs77883185	8	85620323	T	C	0.0505	0.0265	0.0044	2.26e-09	4.5e-05	36.2732	Body mass index
rs1899898	8	93240419	T	C	0.6594	0.0107	0.0018	2.96e-09	4.38e-05	35.3363	Body mass index
rs1383592	8	106430676	A	G	0.212	0.0122	0.0021	4.92e-09	4.18e-05	33.7505	Body mass index
rs78686130	8	4128311	T	C	0.3104	-0.0119	0.0021	1.17e-08	3.98e-05	32.111	Body mass index
rs7836762	8	33667153	A	G	0.4934	0.0096	0.0017	1.36e-08	3.95e-05	31.8892	Body mass index
rs11784406	8	60856330	T	C	0.3801	-0.0111	0.002	1.36e-08	3.82e-05	30.8024	Body mass index
rs11778934	8	116551405	C	G	0.4582	0.0109	0.0019	1.42e-08	4.08e-05	32.9113	Body mass index
rs6991323	8	124149944	T	C	0.3466	-0.0099	0.0018	1.93e-08	3.75e-05	30.2499	Body mass index
rs73225274	8	21088909	A	G	0.8649	-0.0156	0.0028	2.33e-08	3.85e-05	31.0407	Body mass index
rs2252152	8	105263751	A	T	0.5761	0.0096	0.0017	2.53e-08	3.95e-05	31.8892	Body mass index
rs1412235	9	28410996	C	G	0.3151	0.0237	0.0017	2.28e-42	0.00024083	194.356	Body mass index
rs4740619	9	15634326	T	C	0.5436	0.0189	0.0016	3.15e-31	0.000172912	139.535	Body mass index
rs7025938	9	103088321	C	G	0.6798	-0.0162	0.0018	1.47e-19	0.000100382	80.9998	Body mass index
rs10733682	9	129460914	A	G	0.4594	0.0148	0.0016	1.76e-19	0.000106036	85.5623	Body mass index
rs1411431	9	16728721	A	C	0.1598	0.0229	0.0026	1.46e-18	9.61e-05	77.5753	Body mass index
rs6476617	9	37200103	A	G	0.3797	-0.0149	0.0017	1.53e-17	9.52e-05	76.8199	Body mass index
rs10992867	9	96461013	A	G	0.2687	0.0162	0.0019	3.2e-17	9.01e-05	72.6979	Body mass index
rs1928295	9	120378483	T	C	0.5712	0.0134	0.0016	2.23e-16	8.69e-05	70.1405	Body mass index
rs970433	9	11859691	T	G	0.6302	0.0138	0.0018	5.91e-15	7.28e-05	58.7776	Body mass index
rs10818810	9	126096522	A	G	0.3906	0.0131	0.0017	7.71e-15	7.36e-05	59.3805	Body mass index
rs6477694	9	111932342	T	C	0.6415	-0.0126	0.0017	6.57e-14	6.81e-05	54.9341	Body mass index
rs4740383	9	133783566	A	G	0.4185	0.0131	0.0018	7.03e-14	6.56e-05	52.9659	Body mass index
rs7871866	9	131027982	C	G	0.1596	0.0179	0.0024	7.56e-14	6.89e-05	55.6266	Body mass index
rs10971721	9	33827694	T	C	0.1039	-0.0201	0.0028	3.19e-13	6.39e-05	51.5318	Body mass index
rs3811125	9	94187247	T	C	0.2806	-0.0152	0.0021	9.42e-13	6.49e-05	52.3899	Body mass index
rs7357754	9	92207308	A	G	0.4985	-0.012	0.0017	1.81e-12	6.18e-05	49.8269	Body mass index
rs12238336	9	29716655	T	C	0.3828	-0.0121	0.0017	3.76e-12	6.28e-05	50.6608	Body mass index
rs7024334	9	109072075	T	G	0.2254	0.0135	0.002	4.71e-12	5.65e-05	45.5624	Body mass index
rs2134858	9	73837155	T	C	0.5119	-0.0117	0.0017	5.87e-12	5.87e-05	47.3667	Body mass index
rs1187352	9	87293457	T	C	0.3426	-0.012	0.0018	2.61e-11	5.51e-05	44.4443	Body mass index
rs1634350	9	81334684	A	C	0.4355	0.0114	0.0017	3.19e-11	5.57e-05	44.9687	Body mass index
rs10968114	9	27800007	A	C	0.5331	0.0113	0.0017	3.3e-11	5.48e-05	44.1833	Body mass index
rs944340	9	127060431	T	C	0.4162	0.0112	0.0017	5.66e-11	5.38e-05	43.4047	Body mass index
rs7031064	9	14455076	A	G	0.5267	0.011	0.0017	1.22e-10	5.19e-05	41.8684	Body mass index
rs7042372	9	6959840	A	G	0.6671	0.0115	0.0018	1.47e-10	5.06e-05	40.8178	Body mass index
rs10984756	9	122651784	C	G	0.9051	-0.0176	0.0028	4.37e-10	4.9e-05	39.5101	Body mass index
rs2777768	9	84186734	A	G	0.7228	0.0119	0.0019	6.38e-10	4.86e-05	39.227	Body mass index
rs10965780	9	23341715	C	G	0.4098	-0.0107	0.0017	8.56e-10	4.91e-05	39.6158	Body mass index
rs9785285	9	126520068	T	C	0.7913	-0.0127	0.0021	1.1e-09	4.53e-05	36.5736	Body mass index
rs10818099	9	120652085	A	T	0.4377	-0.0104	0.0017	1.15e-09	4.64e-05	37.4255	Body mass index
rs11792069	9	140646121	A	G	0.8282	0.014	0.0023	1.83e-09	4.59e-05	37.0509	Body mass index
rs3829849	9	129390800	T	C	0.3515	0.0099	0.0017	2.54e-09	4.2e-05	33.9134	Body mass index
rs13291723	9	80510077	A	G	0.5581	0.0113	0.0019	2.74e-09	4.38e-05	35.3711	Body mass index
rs13298187	9	102086525	C	G	0.4348	-0.0102	0.0017	3.01e-09	4.46e-05	35.9999	Body mass index
rs17720922	9	31030917	T	C	0.1875	0.0128	0.0022	4.18e-09	4.2e-05	33.8512	Body mass index
rs10858334	9	137989785	C	G	0.8484	-0.0148	0.0025	4.91e-09	4.34e-05	35.0463	Body mass index
rs10118878	9	104395970	A	G	0.4821	0.0099	0.0017	5.8e-09	4.2e-05	33.9134	Body mass index
rs11790280	9	14651283	T	C	0.6102	-0.0102	0.0017	5.96e-09	4.46e-05	35.9999	Body mass index
rs4308812	9	124613278	A	G	0.4113	0.0107	0.0018	7.98e-09	4.38e-05	35.3363	Body mass index
rs9408879	9	118640119	T	C	0.3758	-0.01	0.0018	1.04e-08	3.83e-05	30.8641	Body mass index
rs10817191	9	114348860	C	G	0.441	0.0099	0.0017	1.21e-08	4.2e-05	33.9134	Body mass index
rs10990303	9	98410405	T	C	0.2318	-0.0112	0.002	1.25e-08	3.89e-05	31.3599	Body mass index
rs684639	9	79312579	A	T	0.4123	-0.0098	0.0017	1.39e-08	4.12e-05	33.2318	Body mass index
rs1335126	9	31176989	A	T	0.2641	0.0111	0.002	1.53e-08	3.82e-05	30.8024	Body mass index
rs12380880	9	88912765	T	C	0.2255	-0.0114	0.002	1.94e-08	4.03e-05	32.4899	Body mass index
rs10118866	9	10119157	T	G	0.2285	0.0113	0.002	1.99e-08	3.96e-05	31.9224	Body mass index
rs4601460	9	134849254	A	G	0.3218	0.0114	0.002	2.13e-08	4.03e-05	32.4899	Body mass index
rs28670671	9	140363045	T	C	0.7119	0.0122	0.0022	2.27e-08	3.81e-05	30.752	Body mass index
rs10757259	9	2198033	A	C	0.2477	-0.0113	0.002	2.74e-08	3.96e-05	31.9224	Body mass index
rs10757831	9	29282192	T	C	0.1924	0.0121	0.0022	3.11e-08	3.75e-05	30.2499	Body mass index
rs4741032	9	10408149	A	C	0.1363	0.0125	0.0023	4.06e-08	3.66e-05	29.5368	Body mass index
rs7084454	10	21821274	A	G	0.3086	0.0198	0.0018	4.51e-27	0.000149946	121	Body mass index
rs7903146	10	114758349	T	C	0.2787	-0.0178	0.0018	1.67e-23	0.000121188	97.7899	Body mass index
rs2439823	10	99778226	A	G	0.4514	-0.0165	0.0017	6.51e-22	0.000116744	94.2039	Body mass index
rs12413409	10	104719096	A	G	0.074	0.0267	0.0029	4.73e-20	0.00010505	84.7667	Body mass index
rs41310284	10	102447647	A	C	0.097	-0.029	0.0032	3.98e-19	0.000101781	82.1287	Body mass index
rs7899106	10	87410904	A	G	0.9496	-0.0327	0.0037	1.72e-18	9.68e-05	78.1072	Body mass index
rs17636031	10	126594078	T	C	0.7244	-0.0154	0.0018	3.87e-17	9.07e-05	73.1973	Body mass index
rs10761785	10	65318766	T	G	0.5136	-0.0133	0.0016	3.47e-16	8.56e-05	69.0975	Body mass index
rs10886017	10	118672531	A	C	0.2413	0.0146	0.0019	4.47e-15	7.32e-05	59.0469	Body mass index
rs10788494	10	88110925	C	G	0.4835	0.0132	0.0017	5.51e-15	7.47e-05	60.2905	Body mass index
rs4880341	10	133992689	T	C	0.5725	-0.013	0.0017	3.06e-14	7.25e-05	58.4774	Body mass index
rs12765914	10	34013507	T	C	0.0801	0.0226	0.0031	1.96e-13	6.59e-05	53.1487	Body mass index
rs12098284	10	76047464	T	C	0.1212	0.0184	0.0026	9.87e-13	6.21e-05	50.0827	Body mass index
rs845084	10	125220036	A	G	0.2666	0.0136	0.0019	3.22e-12	6.35e-05	51.2353	Body mass index
rs7893571	10	16750129	T	G	0.6736	0.0125	0.0018	5.83e-12	5.98e-05	48.2252	Body mass index
rs4746339	10	77656509	A	T	0.2601	-0.0131	0.0019	1.18e-11	5.89e-05	47.5373	Body mass index
rs6602411	10	10264200	T	C	0.1755	0.0147	0.0022	5.98e-11	5.53e-05	44.6466	Body mass index
rs11001963	10	78760959	T	C	0.55	0.0112	0.0017	8.54e-11	5.38e-05	43.4047	Body mass index
rs12259464	10	53680099	A	G	0.4811	0.0109	0.0017	1.48e-10	5.1e-05	41.1106	Body mass index
rs2933451	10	66626611	A	C	0.669	-0.0129	0.002	1.98e-10	5.16e-05	41.6024	Body mass index
rs10829164	10	27318370	T	C	0.1468	0.0151	0.0024	2.37e-10	4.91e-05	39.585	Body mass index
rs2450448	10	93062111	A	T	0.6874	0.0128	0.0021	3.93e-10	4.6e-05	37.1518	Body mass index
rs2542615	10	131128952	T	C	0.6611	-0.0112	0.0018	5.21e-10	4.8e-05	38.716	Body mass index
rs7070670	10	61842645	T	C	0.3228	-0.0126	0.0021	7.14e-10	4.46e-05	35.9999	Body mass index
rs3851083	10	33862727	A	G	0.4369	-0.01	0.0016	8.69e-10	4.84e-05	39.0624	Body mass index
rs10763587	10	52356264	T	C	0.3167	0.0111	0.0019	2.88e-09	4.23e-05	34.1301	Body mass index
rs1277733	10	18562538	T	C	0.7664	0.012	0.002	4.3e-09	4.46e-05	35.9999	Body mass index
rs76638898	10	21099584	A	G	0.0234	-0.0376	0.0065	8.15e-09	4.15e-05	33.4617	Body mass index
rs12776880	10	19776828	A	T	0.7208	0.0109	0.0019	8.59e-09	4.08e-05	32.9113	Body mass index
rs11001259	10	76807650	A	T	0.1767	-0.0138	0.0024	1.22e-08	4.1e-05	33.0624	Body mass index
rs1993414	10	63403235	T	G	0.9402	0.0189	0.0034	1.73e-08	3.83e-05	30.9004	Body mass index
rs36029912	10	102465253	T	C	0.9505	-0.0247	0.0044	2.26e-08	3.91e-05	31.5128	Body mass index
rs11251352	10	2585792	A	G	0.4084	-0.0096	0.0017	2.64e-08	3.95e-05	31.8892	Body mass index
rs1890966	10	99094436	A	G	0.3314	0.0113	0.002	3.02e-08	3.96e-05	31.9224	Body mass index
rs4523610	10	122069448	T	C	0.7224	-0.0108	0.002	3.16e-08	3.61e-05	29.1599	Body mass index
rs9787495	10	103206115	A	G	0.425	-0.0094	0.0017	3.81e-08	3.79e-05	30.5743	Body mass index
rs35808802	10	97143826	T	C	0.9405	0.0221	0.004	3.91e-08	3.78e-05	30.5255	Body mass index
rs73423977	10	120495772	T	C	0.8995	-0.0174	0.0032	3.96e-08	3.66e-05	29.5663	Body mass index
rs7358274	10	128464019	T	C	0.2931	-0.0117	0.0021	4.51e-08	3.85e-05	31.0407	Body mass index
rs1249156	10	79979737	T	C	0.2872	-0.0102	0.0019	4.54e-08	3.57e-05	28.8199	Body mass index
rs6265	11	27679916	T	C	0.1836	-0.0413	0.0021	7.4e-89	0.000479147	386.777	Body mass index
rs7124681	11	47529947	A	C	0.4162	0.0257	0.0016	3.96e-55	0.000319671	258.003	Body mass index
rs2862996	11	43653833	T	G	0.7012	-0.0216	0.0017	3.6e-35	0.00020005	161.439	Body mass index
rs4256980	11	8673939	C	G	0.3305	-0.0187	0.0017	8.63e-29	0.000149946	121	Body mass index
rs12286929	11	115022404	A	G	0.5007	-0.0177	0.0016	1.93e-27	0.000151655	122.379	Body mass index
rs7102454	11	65594820	T	C	0.6437	-0.0168	0.0018	3.84e-21	0.000107955	87.1109	Body mass index
rs900144	11	13294268	T	C	0.5784	0.0148	0.0017	1.53e-18	9.39e-05	75.7922	Body mass index
rs12364470	11	134601012	T	G	0.8535	-0.0187	0.0022	2.18e-17	8.95e-05	72.2498	Body mass index
rs7944782	11	130795698	T	G	0.5016	-0.0144	0.0017	3.61e-17	8.89e-05	71.7507	Body mass index
rs592483	11	69445173	T	C	0.5933	-0.0137	0.0017	1.53e-16	8.05e-05	64.9445	Body mass index
rs893006	11	64365796	A	C	0.7211	0.0145	0.0018	2.83e-16	8.04e-05	64.8918	Body mass index
rs3825061	11	118944675	T	C	0.3863	0.014	0.0017	6.15e-16	8.4e-05	67.8199	Body mass index
rs2065418	11	30422068	T	G	0.646	0.0139	0.0018	6.07e-15	7.39e-05	59.6326	Body mass index
rs2007518	11	132639606	A	G	0.5618	-0.013	0.0017	1.96e-14	7.25e-05	58.4774	Body mass index
rs329651	11	133767622	T	G	0.806	0.016	0.0021	2.13e-14	7.19e-05	58.0497	Body mass index
rs349088	11	84814393	A	C	0.4777	-0.013	0.0017	3.5e-14	7.25e-05	58.4774	Body mass index
rs10742752	11	45438374	T	C	0.3761	-0.0123	0.0017	1.2e-13	6.49e-05	52.3494	Body mass index
rs1557765	11	17403639	T	C	0.3889	-0.0122	0.0017	2.61e-13	6.38e-05	51.5016	Body mass index
rs4755713	11	43532201	T	C	0.6032	-0.0141	0.0019	3.08e-13	6.83e-05	55.0719	Body mass index
rs12421848	11	891338	A	G	0.3962	-0.0141	0.0019	3.99e-13	6.83e-05	55.0719	Body mass index
rs11218510	11	121922587	A	G	0.3949	-0.014	0.002	6.79e-13	6.07e-05	48.9999	Body mass index
rs118081010	11	46174948	T	C	0.0165	0.0518	0.0075	5.28e-12	5.91e-05	47.7019	Body mass index
rs7120873	11	49459474	T	C	0.1153	0.018	0.0026	6.12e-12	5.94e-05	47.9289	Body mass index
rs12282785	11	76476030	A	C	0.2204	-0.0157	0.0023	1.43e-11	5.77e-05	46.5953	Body mass index
rs10892873	11	122535333	C	G	0.3614	0.0118	0.0018	1.75e-11	5.33e-05	42.9752	Body mass index
rs4923597	11	29250910	A	G	0.4107	-0.0115	0.0017	3.57e-11	5.67e-05	45.7611	Body mass index
rs2458763	11	131454614	T	G	0.4269	-0.0127	0.0019	4.49e-11	5.54e-05	44.6786	Body mass index
rs61903695	11	89922417	A	G	0.751	-0.0145	0.0022	4.54e-11	5.38e-05	43.44	Body mass index
rs10838202	11	43939764	C	G	0.5563	0.0113	0.0017	5.54e-11	5.48e-05	44.1833	Body mass index
rs76942203	11	116973247	A	G	0.0587	0.0263	0.0041	9.08e-11	5.1e-05	41.1474	Body mass index
rs2605603	11	93221105	A	G	0.4812	-0.0103	0.0016	2.04e-10	5.14e-05	41.4413	Body mass index
rs10840606	11	2234690	A	G	0.817	-0.0146	0.0023	2.21e-10	4.99e-05	40.2948	Body mass index
rs7123876	11	72444583	T	C	0.7494	-0.0118	0.0019	2.92e-10	4.78e-05	38.5705	Body mass index
rs223058	11	32125855	A	G	0.3349	-0.0114	0.0018	3.29e-10	4.97e-05	40.111	Body mass index
rs2155645	11	112912947	T	C	0.259	-0.0114	0.0019	8.17e-10	4.46e-05	35.9999	Body mass index
rs11023948	11	16481965	T	C	0.7976	-0.0121	0.002	8.41e-10	4.54e-05	36.6024	Body mass index
rs719802	11	113234679	T	C	0.3974	0.0106	0.0017	9.79e-10	4.82e-05	38.8788	Body mass index
rs61887841	11	27468973	T	G	0.7916	-0.0142	0.0024	1.4e-09	4.34e-05	35.0069	Body mass index
rs2291487	11	46456344	T	C	0.1594	0.0132	0.0022	1.73e-09	4.46e-05	35.9999	Body mass index
rs2513999	11	103019633	A	G	0.1593	-0.0154	0.0026	3.07e-09	4.35e-05	35.0828	Body mass index
rs10790809	11	126372550	A	G	0.4369	-0.0113	0.0019	3.19e-09	4.38e-05	35.3711	Body mass index
rs6591407	11	56914157	A	C	0.1984	-0.0124	0.0021	3.58e-09	4.32e-05	34.8661	Body mass index
rs3750944	11	6239344	A	G	0.5635	-0.0103	0.0018	4.74e-09	4.06e-05	32.7437	Body mass index
rs2054117	11	11796897	T	G	0.5407	-0.0098	0.0017	9.13e-09	4.12e-05	33.2318	Body mass index
rs198448	11	61500487	T	C	0.401	-0.01	0.0017	9.14e-09	4.29e-05	34.602	Body mass index
rs1941213	11	133125329	A	C	0.7114	0.0108	0.0019	1.59e-08	4e-05	32.3102	Body mass index
rs11246136	11	371265	A	C	0.1021	-0.0167	0.003	2.03e-08	3.84e-05	30.9877	Body mass index
rs1400759	11	110965115	A	C	0.6487	-0.0101	0.0018	2.27e-08	3.9e-05	31.4845	Body mass index
rs497261	11	68192244	T	C	0.6732	0.0113	0.002	2.47e-08	3.96e-05	31.9224	Body mass index
rs1318241	11	77930792	T	C	0.147	-0.0123	0.0022	2.56e-08	3.87e-05	31.2582	Body mass index
rs513249	11	114032592	A	T	0.2501	0.0122	0.0022	2.57e-08	3.81e-05	30.752	Body mass index
rs8176786	11	20959394	T	C	0.056	0.0217	0.0039	3.47e-08	3.84e-05	30.9592	Body mass index
rs3019466	11	92476178	T	C	0.1677	-0.0128	0.0024	4.91e-08	3.53e-05	28.4444	Body mass index
rs7138803	12	50247468	A	G	0.387	0.0297	0.0017	3.1e-71	0.000378152	305.221	Body mass index
rs11611246	12	939480	T	G	0.199	0.0223	0.002	2.04e-28	0.000154063	124.322	Body mass index
rs12369179	12	122963550	T	C	0.085	-0.034	0.0031	2.32e-28	0.000149068	120.291	Body mass index
rs6539064	12	103706754	C	G	0.7468	0.0194	0.0019	1.14e-23	0.000129198	104.255	Body mass index
rs6606686	12	110903380	C	G	0.6969	-0.0156	0.0017	3.57e-19	0.000104357	84.2074	Body mass index
rs12316047	12	108393845	A	G	0.2392	-0.0174	0.002	1.34e-17	9.38e-05	75.6898	Body mass index
rs10506971	12	89757937	A	G	0.5521	-0.0142	0.0017	4.69e-17	8.65e-05	69.7715	Body mass index
rs11181001	12	41948196	A	G	0.4806	0.0136	0.0016	1.17e-16	8.95e-05	72.2498	Body mass index
rs651548	12	99560183	A	G	0.3634	0.0146	0.0018	2.38e-16	8.15e-05	65.79	Body mass index
rs2271189	12	56494991	A	G	0.396	-0.0141	0.0018	9.26e-16	7.6e-05	61.361	Body mass index
rs10842240	12	24060075	C	G	0.1256	0.0195	0.0025	1.21e-14	7.54e-05	60.8398	Body mass index
rs7133378	12	124409502	A	G	0.3335	0.0127	0.0017	2.93e-13	6.92e-05	55.8096	Body mass index
rs4759075	12	54667285	T	C	0.5794	0.0118	0.0016	4.49e-13	6.74e-05	54.3905	Body mass index
rs650198	12	69674595	T	C	0.7294	-0.0137	0.0019	6.43e-13	6.44e-05	51.9916	Body mass index
rs11066188	12	112610714	A	G	0.3762	-0.0114	0.0016	3.05e-12	6.29e-05	50.7655	Body mass index
rs11044430	12	19287416	A	T	0.844	0.0161	0.0023	3.77e-12	6.07e-05	48.9999	Body mass index
rs11115176	12	82465797	T	C	0.7839	0.0131	0.0019	6.79e-12	5.89e-05	47.5373	Body mass index
rs7961979	12	121671261	A	C	0.1314	0.0177	0.0026	7.26e-12	5.74e-05	46.3446	Body mass index
rs11170468	12	39430048	A	C	0.7826	0.013	0.0019	1.12e-11	5.8e-05	46.8143	Body mass index
rs11105839	12	91237920	A	T	0.3729	-0.0113	0.0017	1.25e-11	5.48e-05	44.1833	Body mass index
rs12422552	12	14413931	C	G	0.2689	-0.0131	0.0019	1.78e-11	5.89e-05	47.5373	Body mass index
rs1819844	12	68205604	A	G	0.1694	0.0142	0.0021	2.13e-11	5.67e-05	45.7232	Body mass index
rs11066871	12	114432613	T	C	0.0707	-0.0224	0.0034	2.3e-11	5.38e-05	43.4047	Body mass index
rs10744146	12	17212881	A	G	0.5355	-0.0113	0.0017	2.54e-11	5.48e-05	44.1833	Body mass index
rs7975187	12	60964108	A	G	0.7712	-0.0137	0.0021	3.86e-11	5.27e-05	42.56	Body mass index
rs1126930	12	49399132	C	G	0.0339	0.0341	0.0053	1e-10	5.13e-05	41.3958	Body mass index
rs61754230	12	72179446	T	C	0.0189	0.0451	0.007	1.2e-10	5.14e-05	41.5103	Body mass index
rs10772055	12	33379440	C	G	0.8709	-0.0147	0.0023	1.46e-10	5.06e-05	40.8487	Body mass index
rs11614340	12	133426483	T	C	0.7066	-0.0117	0.0018	1.87e-10	5.24e-05	42.2499	Body mass index
rs7968390	12	118414697	A	G	0.6844	0.0116	0.0018	2.43e-10	5.15e-05	41.5308	Body mass index
rs10850777	12	117596788	A	G	0.4388	0.0108	0.0017	2.65e-10	5e-05	40.3598	Body mass index
rs2108635	12	2159556	A	G	0.6479	-0.0122	0.002	7.31e-10	4.61e-05	37.2099	Body mass index
rs113397893	12	57611285	A	G	0.9231	-0.0222	0.0036	8.7e-10	4.71e-05	38.0277	Body mass index
rs11608710	12	23753927	T	G	0.94	-0.0247	0.0041	1.44e-09	4.5e-05	36.2932	Body mass index
rs3825393	12	109883374	T	C	0.358	-0.0102	0.0017	1.87e-09	4.46e-05	35.9999	Body mass index
rs621042	12	18789007	A	C	0.4543	-0.0103	0.0017	2e-09	4.55e-05	36.7093	Body mass index
rs55966114	12	97584357	T	C	0.1885	0.0146	0.0024	2.47e-09	4.59e-05	37.0069	Body mass index
rs7134628	12	53785861	A	G	0.1019	0.0168	0.0028	2.59e-09	4.46e-05	35.9999	Body mass index
rs3897102	12	123492112	T	C	0.4076	0.0116	0.0019	2.94e-09	4.62e-05	37.2741	Body mass index
rs7975791	12	49413486	T	C	0.0469	-0.0249	0.0043	9.02e-09	4.16e-05	33.5321	Body mass index
rs11056875	12	16470918	T	C	0.1614	0.0136	0.0024	9.35e-09	3.98e-05	32.111	Body mass index
rs1896124	12	116097056	A	G	0.3626	0.0101	0.0018	9.97e-09	3.9e-05	31.4845	Body mass index
rs11109097	12	97928437	T	C	0.6919	-0.0103	0.0018	1.49e-08	4.06e-05	32.7437	Body mass index
rs11246991	12	132688115	T	C	0.1261	0.0145	0.0026	2e-08	3.85e-05	31.102	Body mass index
rs4077093	12	51593616	T	G	0.2088	0.012	0.0022	3.1e-08	3.69e-05	29.752	Body mass index
rs2269828	12	47471439	A	G	0.3114	-0.0097	0.0018	3.98e-08	3.6e-05	29.0401	Body mass index
rs7306544	12	132439381	T	C	0.8813	-0.0142	0.0026	4.04e-08	3.7e-05	29.8283	Body mass index
rs73096560	12	39996693	A	T	0.9808	-0.0379	0.0069	4.44e-08	3.74e-05	30.1703	Body mass index
rs4391884	12	84283859	T	G	0.6521	0.0109	0.002	4.57e-08	3.68e-05	29.7024	Body mass index
rs12429545	13	54102206	A	G	0.1218	0.0313	0.0024	1.42e-37	0.000210761	170.085	Body mass index
rs1441264	13	79580919	A	G	0.5846	0.0174	0.0017	7.6e-25	0.000129826	104.761	Body mass index
rs9569808	13	58631525	A	G	0.7558	0.0195	0.002	2.12e-22	0.000117808	95.0623	Body mass index
rs9595908	13	33184288	T	C	0.6427	0.0154	0.0017	3.73e-20	0.000101699	82.0621	Body mass index
rs1967772	13	28036062	A	G	0.2719	-0.0173	0.0019	9.4e-20	0.000102744	82.9056	Body mass index
rs1927790	13	96922191	T	C	0.606	-0.014	0.0016	1.57e-17	9.49e-05	76.5623	Body mass index
rs722122	13	59399034	A	C	0.7604	-0.0164	0.002	2.42e-16	8.33e-05	67.2398	Body mass index
rs12868881	13	112218924	A	T	0.4066	0.0138	0.0017	1.4e-15	8.17e-05	65.896	Body mass index
rs77432547	13	86494817	A	G	0.7229	-0.017	0.0021	1.44e-15	8.12e-05	65.5327	Body mass index
rs9540493	13	66205704	A	G	0.458	0.0129	0.0017	7.85e-15	7.14e-05	57.5812	Body mass index
rs1045411	13	31033232	T	C	0.2807	-0.0139	0.0019	6.66e-14	6.63e-05	53.5206	Body mass index
rs17574378	13	99116384	T	C	0.7267	0.014	0.0019	7.25e-14	6.73e-05	54.2935	Body mass index
rs9603697	13	40783323	T	C	0.3184	0.0134	0.0018	1.69e-13	6.87e-05	55.4196	Body mass index
rs9522183	13	111977280	T	G	0.5492	-0.0135	0.0019	2.1e-12	6.26e-05	50.4846	Body mass index
rs9579775	13	20616557	A	C	0.8669	-0.02	0.0029	9.23e-12	5.89e-05	47.5623	Body mass index
rs9571687	13	67472713	A	C	0.3404	-0.0122	0.0018	1.53e-11	5.69e-05	45.9382	Body mass index
rs962796	13	54385284	T	C	0.1937	0.014	0.0021	1.88e-11	5.51e-05	44.4443	Body mass index
rs9888533	13	107854612	T	C	0.5302	0.0125	0.0019	1.38e-10	5.36e-05	43.2824	Body mass index
rs1394879	13	62683659	C	G	0.3998	0.011	0.0017	1.67e-10	5.19e-05	41.8684	Body mass index
rs9531786	13	85983968	C	G	0.3715	-0.0111	0.0018	4.11e-10	4.71e-05	38.0277	Body mass index
rs8181823	13	65477940	A	C	0.2344	-0.0125	0.002	4.36e-10	4.84e-05	39.0624	Body mass index
rs9527455	13	56465597	A	C	0.2325	-0.0121	0.002	1.85e-09	4.54e-05	36.6024	Body mass index
rs9514131	13	104090848	T	G	0.1289	-0.0155	0.0026	2.92e-09	4.4e-05	35.5399	Body mass index
rs41284828	13	50963685	A	G	0.0302	-0.0341	0.0057	3e-09	4.44e-05	35.7897	Body mass index
rs1343604	13	53649813	A	C	0.1732	-0.013	0.0022	4.59e-09	4.33e-05	34.9173	Body mass index
rs2322622	13	60497331	T	C	0.6472	-0.0098	0.0017	4.64e-09	4.12e-05	33.2318	Body mass index
rs1960782	13	54703134	A	G	0.8335	-0.0183	0.0032	9e-09	4.05e-05	32.704	Body mass index
rs7998796	13	81020036	A	G	0.6709	-0.0102	0.0018	1.69e-08	3.98e-05	32.111	Body mass index
rs9544930	13	36236428	A	G	0.1399	-0.0136	0.0024	2.18e-08	3.98e-05	32.111	Body mass index
rs76134593	13	90395288	T	G	0.0218	0.0368	0.0066	2.38e-08	3.85e-05	31.089	Body mass index
rs6491206	13	27924585	C	G	0.3601	-0.011	0.002	2.97e-08	3.75e-05	30.2499	Body mass index
rs4349008	13	105803056	A	G	0.0623	0.0204	0.0037	3.04e-08	3.77e-05	30.3988	Body mass index
rs4771276	13	98230575	A	C	0.7042	-0.0103	0.0019	3.17e-08	3.64e-05	29.3877	Body mass index
rs7144011	14	79940383	T	G	0.2334	0.0263	0.002	2.37e-40	0.000214276	172.922	Body mass index
rs10132280	14	25928179	A	C	0.311	-0.0214	0.0018	2.28e-33	0.000175155	141.345	Body mass index
rs12885454	14	29736838	A	C	0.3559	-0.018	0.0017	5.44e-26	0.000138932	112.11	Body mass index
rs7161194	14	101529005	A	G	0.3437	0.019	0.0019	2.23e-24	0.000123926	99.9998	Body mass index
rs942066	14	94031914	A	G	0.373	-0.0202	0.002	2.36e-24	0.000126416	102.01	Body mass index
rs17522122	14	33302882	T	G	0.4667	0.0167	0.0017	7.93e-24	0.000119591	96.5015	Body mass index
rs3803286	14	103246470	A	G	0.3407	0.0178	0.0018	2.75e-23	0.000121188	97.7899	Body mass index
rs2010281	14	103862322	A	G	0.3466	-0.0155	0.0017	4.97e-20	0.000103024	83.1313	Body mass index
rs4900714	14	47302219	T	G	0.4776	0.015	0.0017	1e-18	9.65e-05	77.8545	Body mass index
rs10483389	14	30495719	T	C	0.041	0.0334	0.0041	3.04e-16	8.22e-05	66.3627	Body mass index
rs217669	14	62360075	T	C	0.7224	-0.0172	0.0021	6.27e-16	8.31e-05	67.0837	Body mass index
rs1951455	14	91512339	T	C	0.2813	-0.0148	0.0019	6.05e-15	7.52e-05	60.6757	Body mass index
rs7141307	14	88375040	T	C	0.7397	-0.0141	0.002	5.95e-13	6.16e-05	49.7024	Body mass index
rs3902951	14	69789755	T	G	0.7691	-0.0134	0.0019	2.88e-12	6.16e-05	49.7395	Body mass index
rs1958898	14	40886886	C	G	0.2098	-0.0146	0.0021	4.23e-12	5.99e-05	48.3355	Body mass index
rs12147845	14	101144596	T	C	0.1115	0.0187	0.0027	4.97e-12	5.94e-05	47.9683	Body mass index
rs3850422	14	99671788	A	G	0.4255	-0.0112	0.0016	6.76e-12	6.07e-05	48.9999	Body mass index
rs12889085	14	42885336	A	G	0.5777	-0.0132	0.0019	8.28e-12	5.98e-05	48.2658	Body mass index
rs6574100	14	73323682	A	T	0.5887	0.0118	0.0017	1.1e-11	5.97e-05	48.1798	Body mass index
rs7159965	14	102780553	C	G	0.8288	-0.0144	0.0022	1.12e-10	5.31e-05	42.8429	Body mass index
rs17105272	14	77529783	T	C	0.3189	0.0117	0.0018	1.73e-10	5.24e-05	42.2499	Body mass index
rs9805893	14	40105994	A	C	0.7978	-0.0155	0.0025	8.98e-10	4.76e-05	38.4399	Body mass index
rs6573463	14	63352049	A	C	0.356	0.0101	0.0017	2.41e-09	4.37e-05	35.2975	Body mass index
rs76420714	14	35628729	T	C	0.9018	0.019	0.0032	3.6e-09	4.37e-05	35.2538	Body mass index
rs11624311	14	79453542	A	G	0.2431	-0.0121	0.0021	4.1e-09	4.11e-05	33.1995	Body mass index
rs2526919	14	73107771	A	G	0.4785	-0.0101	0.0017	4.23e-09	4.37e-05	35.2975	Body mass index
rs4517716	14	83013876	C	G	0.7924	-0.0117	0.002	4.27e-09	4.24e-05	34.2224	Body mass index
rs61983990	14	41475003	A	G	0.0802	0.0198	0.0035	1.91e-08	3.97e-05	32.0032	Body mass index
rs17761028	14	97455839	T	C	0.9438	0.0239	0.0042	1.94e-08	4.01e-05	32.3814	Body mass index
rs8022717	14	60111221	A	G	0.3491	-0.0099	0.0018	2.62e-08	3.75e-05	30.2499	Body mass index
rs17096510	14	98616999	A	C	0.87	0.0141	0.0025	3.05e-08	3.94e-05	31.8095	Body mass index
rs2296325	14	65414379	T	C	0.1917	0.0133	0.0024	3.7e-08	3.81e-05	30.71	Body mass index
rs2241423	15	68086838	A	G	0.2285	-0.0298	0.0019	3.6e-54	0.000304796	245.994	Body mass index
rs7164727	15	73093991	T	C	0.6888	0.0171	0.0017	2.38e-23	0.000125388	101.18	Body mass index
rs11633626	15	95271378	A	C	0.6313	-0.0157	0.0018	7.27e-19	9.43e-05	76.077	Body mass index
rs6493498	15	51754451	T	C	0.4465	0.0137	0.0016	4.84e-17	9.09e-05	73.3162	Body mass index
rs11855853	15	78012618	T	C	0.2593	-0.0161	0.002	1.3e-16	8.03e-05	64.8023	Body mass index
rs12914623	15	80993570	C	G	0.2722	-0.0159	0.0019	2e-16	8.68e-05	70.0303	Body mass index
rs340025	15	60908307	T	C	0.4081	-0.0127	0.0016	1.4e-14	7.81e-05	63.0038	Body mass index
rs12595749	15	79432359	A	G	0.5956	0.0131	0.0017	1.53e-14	7.36e-05	59.3805	Body mass index
rs12439798	15	46584787	T	G	0.438	0.0127	0.0017	1.21e-13	6.92e-05	55.8096	Body mass index
rs12595158	15	62316035	T	C	0.0264	-0.0382	0.0052	1.3e-13	6.69e-05	53.9658	Body mass index
rs8024806	15	53473990	T	C	0.9368	0.0254	0.0035	6.73e-13	6.53e-05	52.666	Body mass index
rs11629783	15	66741387	C	G	0.772	0.0143	0.002	1.43e-12	6.34e-05	51.1224	Body mass index
rs35364449	15	74278126	T	C	0.1053	0.0219	0.0031	2.13e-12	6.19e-05	49.9073	Body mass index
rs1559677	15	47738063	A	G	0.6097	-0.0115	0.0016	2.8e-12	6.4e-05	51.66	Body mass index
rs7498044	15	92573639	A	G	0.2134	-0.0163	0.0024	4.89e-12	5.72e-05	46.1266	Body mass index
rs1032179	15	59479266	A	T	0.7542	-0.0138	0.002	6.49e-12	5.9e-05	47.6099	Body mass index
rs11635675	15	63793238	T	G	0.6546	0.0123	0.0018	1.14e-11	5.79e-05	46.6943	Body mass index
rs7172627	15	31877690	A	G	0.523	-0.0114	0.0017	1.81e-11	5.57e-05	44.9687	Body mass index
rs58139454	15	99230162	C	G	0.2216	-0.0145	0.0023	2.57e-10	4.93e-05	39.7447	Body mass index
rs11638950	15	98301367	A	C	0.5888	0.0107	0.0017	6.25e-10	4.91e-05	39.6158	Body mass index
rs2577947	15	42037570	T	C	0.8243	-0.0135	0.0022	7.35e-10	4.67e-05	37.6549	Body mass index
rs2120442	15	53161364	A	G	0.281	0.0117	0.0019	7.36e-10	4.7e-05	37.9196	Body mass index
rs11636611	15	36391965	T	C	0.4981	0.0104	0.0017	8.85e-10	4.64e-05	37.4255	Body mass index
rs12594043	15	27034988	C	G	0.5205	0.0102	0.0017	1.31e-09	4.46e-05	35.9999	Body mass index
rs765787	15	45500047	A	G	0.8266	0.0137	0.0023	1.8e-09	4.4e-05	35.4801	Body mass index
rs2899663	15	61194234	A	G	0.4883	-0.0098	0.0016	2.07e-09	4.65e-05	37.5155	Body mass index
rs7181610	15	35826859	A	T	0.8553	0.0146	0.0025	4.5e-09	4.23e-05	34.1055	Body mass index
rs111673558	15	55469742	A	G	0.0237	-0.0368	0.0063	5.43e-09	4.23e-05	34.1203	Body mass index
rs12898464	15	29853387	T	C	0.8836	-0.0169	0.003	1.55e-08	3.93e-05	31.7344	Body mass index
rs186017271	15	83368605	A	G	0.0152	0.0459	0.0081	1.6e-08	3.98e-05	32.111	Body mass index
rs2684801	15	99480636	T	C	0.4715	0.0095	0.0017	2.45e-08	3.87e-05	31.2283	Body mass index
rs7180542	15	66040030	T	C	0.1806	-0.012	0.0022	4.06e-08	3.69e-05	29.752	Body mass index
rs12910558	15	75396809	T	C	0.3662	0.0108	0.002	4.23e-08	3.61e-05	29.1599	Body mass index
rs62020775	15	89960286	A	T	0.1411	-0.0152	0.0028	4.38e-08	3.65e-05	29.4693	Body mass index
rs9937053	16	53799507	A	G	0.4372	0.0721	0.0016	0	0.00251047	2030.62	Body mass index
rs7498665	16	28883241	A	G	0.6179	-0.0285	0.0017	1.14e-66	0.000348222	281.055	Body mass index
rs12446632	16	19935389	A	G	0.1371	-0.0353	0.0024	3.12e-50	0.000268056	216.335	Body mass index
rs3814883	16	29994922	T	C	0.4795	0.0227	0.0017	1.47e-40	0.00022094	178.301	Body mass index
rs879620	16	4015729	T	C	0.5966	0.0226	0.0017	8.45e-39	0.000218998	176.733	Body mass index
rs4889606	16	31011183	A	G	0.6305	0.0209	0.0017	2.9e-36	0.000187296	151.145	Body mass index
rs889398	16	69556715	T	C	0.4151	-0.0195	0.0016	3.23e-32	0.000184062	148.535	Body mass index
rs4474693	16	20246313	A	G	0.8538	0.0217	0.0025	3.23e-18	9.34e-05	75.3422	Body mass index
rs11866815	16	387867	T	C	0.2568	-0.0153	0.0019	2.21e-16	8.04e-05	64.8447	Body mass index
rs811054	16	72251132	T	C	0.5333	0.0135	0.0016	2.36e-16	8.82e-05	71.1912	Body mass index
rs12448257	16	3599655	A	G	0.2185	0.0161	0.002	9.04e-16	8.03e-05	64.8023	Body mass index
rs2307022	16	68381978	A	G	0.3278	0.0134	0.0017	7.57e-15	7.7e-05	62.1313	Body mass index
rs7195386	16	24578458	T	C	0.4924	0.0129	0.0017	2.17e-14	7.14e-05	57.5812	Body mass index
rs2516739	16	2097158	A	G	0.2033	-0.0153	0.002	4.38e-14	7.25e-05	58.5224	Body mass index
rs1990573	16	9713688	A	G	0.3061	-0.0129	0.0018	2.11e-13	6.37e-05	51.361	Body mass index
rs1049205	16	4942099	T	C	0.5427	-0.0125	0.0017	2.2e-13	6.7e-05	54.0656	Body mass index
rs6500208	16	49011249	A	G	0.2021	0.0146	0.002	3.21e-13	6.6e-05	53.2899	Body mass index
rs75950518	16	70378917	T	C	0.1152	-0.0213	0.003	1.16e-12	6.25e-05	50.4099	Body mass index
rs7206608	16	82872628	C	G	0.6751	-0.013	0.0018	1.2e-12	6.46e-05	52.1604	Body mass index
rs2012502	16	81728081	A	C	0.3826	0.0119	0.0017	1.9e-12	6.07e-05	48.9999	Body mass index
rs2287783	16	24831727	T	C	0.185	-0.0146	0.0022	1.08e-11	5.46e-05	44.0412	Body mass index
rs11075489	16	62803841	T	C	0.4739	-0.0116	0.0017	1.23e-11	5.77e-05	46.5604	Body mass index
rs12922346	16	82438337	C	G	0.2641	0.0133	0.002	1.48e-11	5.48e-05	44.2224	Body mass index
rs7189122	16	56471410	T	C	0.8331	-0.0146	0.0022	4.31e-11	5.46e-05	44.0412	Body mass index
rs12449219	16	77261943	C	G	0.856	-0.0164	0.0026	1.44e-10	4.93e-05	39.7869	Body mass index
rs111290442	16	69156345	A	G	0.0339	-0.0328	0.0053	7.49e-10	4.75e-05	38.2997	Body mass index
rs2058527	16	6704749	T	G	0.2715	-0.0115	0.0019	1.8e-09	4.54e-05	36.6343	Body mass index
rs4985155	16	15129459	A	G	0.6689	0.0102	0.0017	3.39e-09	4.46e-05	35.9999	Body mass index
rs6497676	16	10180223	A	G	0.6226	-0.0101	0.0017	8.7e-09	4.37e-05	35.2975	Body mass index
rs1477023	16	49727574	A	C	0.2501	-0.0111	0.002	1.59e-08	3.82e-05	30.8024	Body mass index
rs455527	16	89644001	T	C	0.9306	0.0194	0.0034	1.87e-08	4.04e-05	32.557	Body mass index
rs16952482	16	53771583	T	C	0.8876	-0.0151	0.0027	3.06e-08	3.88e-05	31.277	Body mass index
rs8057911	16	54143352	T	C	0.234	0.0125	0.0023	3.66e-08	3.66e-05	29.5368	Body mass index
rs12933086	16	9225494	A	G	0.746	-0.0106	0.0019	3.96e-08	3.86e-05	31.1246	Body mass index
rs4784222	16	52537586	C	G	0.4775	0.0093	0.0017	4.56e-08	3.71e-05	29.9273	Body mass index
rs12939549	17	78611724	A	G	0.5572	0.018	0.0016	3.68e-28	0.000156839	126.562	Body mass index
rs4986044	17	21261560	T	C	0.455	-0.0177	0.0016	1.27e-27	0.000151655	122.379	Body mass index
rs11655587	17	47140794	T	C	0.3572	-0.021	0.002	6.87e-26	0.000136627	110.25	Body mass index
rs12150665	17	34914787	T	C	0.5931	0.0168	0.0016	1.74e-24	0.000136627	110.25	Body mass index
rs3923783	17	1843189	A	C	0.1784	-0.0222	0.0022	4.12e-23	0.000126189	101.826	Body mass index
rs2023885	17	46126373	A	G	0.1014	0.0259	0.0029	1.07e-19	9.88e-05	79.7632	Body mass index
rs1000940	17	5283252	A	G	0.7168	-0.0152	0.0018	7.8e-18	8.84e-05	71.3085	Body mass index
rs12602912	17	65870073	T	C	0.212	0.0166	0.002	2.9e-16	8.54e-05	68.8898	Body mass index
rs35867081	17	79047278	A	G	0.4871	0.015	0.0019	6.65e-15	7.72e-05	62.3267	Body mass index
rs8075273	17	61728881	A	C	0.2878	-0.0137	0.0018	4.67e-14	7.18e-05	57.9289	Body mass index
rs1075901	17	15943910	T	C	0.4516	-0.0118	0.0016	4.43e-13	6.74e-05	54.3905	Body mass index
rs11078883	17	2138828	C	G	0.654	-0.0126	0.0018	1.3e-12	6.07e-05	48.9999	Body mass index
rs1038088	17	28074563	T	G	0.4879	-0.0115	0.0016	1.37e-12	6.4e-05	51.66	Body mass index
rs3930349	17	31475545	A	C	0.2089	-0.014	0.002	7.68e-12	6.07e-05	48.9999	Body mass index
rs9299	17	46669430	T	C	0.6447	0.0119	0.0018	1.87e-11	5.42e-05	43.7067	Body mass index
rs6607337	17	35057373	T	C	0.2978	-0.0124	0.0019	2.55e-11	5.28e-05	42.5927	Body mass index
rs11658335	17	80084821	T	C	0.5816	-0.0109	0.0017	8.64e-11	5.1e-05	41.1106	Body mass index
rs3744017	17	73871467	A	G	0.1931	0.0139	0.0022	2.43e-10	4.95e-05	39.9193	Body mass index
rs11649864	17	56093061	A	G	0.0859	0.0192	0.003	2.52e-10	5.08e-05	40.9599	Body mass index
rs7219230	17	39286180	T	C	0.3394	0.0113	0.0018	4.87e-10	4.88e-05	39.4104	Body mass index
rs8081039	17	75995829	T	C	0.0605	0.023	0.0037	6.02e-10	4.79e-05	38.6412	Body mass index
rs242556	17	44002250	A	T	0.2325	-0.0127	0.0021	1.34e-09	4.53e-05	36.5736	Body mass index
rs4794977	17	32247585	C	G	0.5749	0.0118	0.002	1.56e-09	4.31e-05	34.8099	Body mass index
rs2670854	17	41085683	A	G	0.7227	0.0111	0.0019	1.97e-09	4.23e-05	34.1301	Body mass index
rs2619976	17	71754545	T	C	0.4011	0.0105	0.0018	1.99e-09	4.22e-05	34.0277	Body mass index
rs312750	17	68343539	A	G	0.4986	0.0097	0.0016	2.57e-09	4.56e-05	36.7538	Body mass index
rs4795195	17	26318587	A	G	0.2872	0.0113	0.0019	3.33e-09	4.38e-05	35.3711	Body mass index
rs2279620	17	7792465	C	G	0.1203	0.0161	0.0028	5.05e-09	4.1e-05	33.0624	Body mass index
rs4473241	17	42281282	T	G	0.3011	0.012	0.0021	5.35e-09	4.05e-05	32.653	Body mass index
rs62072006	17	52938468	A	C	0.8591	-0.016	0.0028	6.14e-09	4.05e-05	32.653	Body mass index
rs17681708	17	9792872	T	C	0.6674	-0.0105	0.0018	7.18e-09	4.22e-05	34.0277	Body mass index
rs6567160	18	57829135	T	C	0.7518	-0.0552	0.0019	7.82e-184	0.00104504	844.053	Body mass index
rs17066856	18	58049656	T	C	0.8915	0.035	0.0027	7.1e-38	0.000208226	168.038	Body mass index
rs891387	18	21103909	T	C	0.4951	0.0208	0.0017	9.26e-35	0.000185509	149.702	Body mass index
rs8097672	18	1839601	A	T	0.8545	-0.0209	0.0024	3.26e-18	9.4e-05	75.8349	Body mass index
rs8092503	18	52479487	A	G	0.7693	-0.0162	0.0019	3.76e-17	9.01e-05	72.6979	Body mass index
rs2012927	18	63297672	A	G	0.3398	0.0144	0.0017	4.02e-17	8.89e-05	71.7507	Body mass index
rs1356506	18	40708038	T	C	0.6287	0.0137	0.0018	8.39e-15	7.18e-05	57.9289	Body mass index
rs12454712	18	60845884	T	C	0.6245	-0.0136	0.0018	1.05e-14	7.07e-05	57.0863	Body mass index
rs1790376	18	39684795	C	G	0.4925	-0.013	0.0017	5.24e-14	7.25e-05	58.4774	Body mass index
rs954018	18	42598463	A	G	0.2895	-0.0127	0.0018	3.57e-13	6.17e-05	49.7807	Body mass index
rs7239114	18	45921214	A	G	0.5414	0.012	0.0017	6.24e-13	6.18e-05	49.8269	Body mass index
rs1941697	18	31251276	A	G	0.4466	0.0122	0.0017	8.36e-13	6.38e-05	51.5016	Body mass index
rs16940823	18	22137319	A	C	0.1705	-0.0157	0.0022	2.09e-12	6.31e-05	50.9276	Body mass index
rs8089514	18	69224478	A	T	0.3663	0.0124	0.0018	8.09e-12	5.88e-05	47.4567	Body mass index
rs11150911	18	73498528	A	C	0.2848	0.0118	0.0018	3.72e-11	5.33e-05	42.9752	Body mass index
rs1365466	18	36182440	T	C	0.7278	-0.012	0.0018	6.04e-11	5.51e-05	44.4443	Body mass index
rs478707	18	7543207	T	C	0.2032	-0.015	0.0024	1.98e-10	4.84e-05	39.0624	Body mass index
rs594821	18	76745589	T	C	0.0912	-0.0191	0.003	3.22e-10	5.02e-05	40.5343	Body mass index
rs17773370	18	57951433	A	G	0.0641	0.0243	0.0039	4.17e-10	4.81e-05	38.8224	Body mass index
rs2612575	18	42967340	A	G	0.276	-0.0117	0.0019	7.98e-10	4.7e-05	37.9196	Body mass index
rs784218	18	53352082	T	G	0.1407	-0.0169	0.0027	8.54e-10	4.86e-05	39.1782	Body mass index
rs9965170	18	44788274	A	G	0.4346	-0.0105	0.0017	1.02e-09	4.73e-05	38.1487	Body mass index
rs9964756	18	50441817	T	G	0.1014	-0.0158	0.0027	4.35e-09	4.24e-05	34.2441	Body mass index
rs7239048	18	13209542	T	C	0.8211	-0.0144	0.0025	6.6e-09	4.11e-05	33.1775	Body mass index
rs9950350	18	73156228	T	G	0.3961	0.01	0.0018	1.32e-08	3.83e-05	30.8641	Body mass index
rs11083167	18	23793150	A	C	0.5202	-0.0109	0.0019	1.36e-08	4.08e-05	32.9113	Body mass index
rs5019631	18	56902418	T	C	0.2303	-0.0129	0.0023	2.09e-08	3.9e-05	31.4574	Body mass index
rs11672660	19	46180184	T	C	0.1871	-0.0338	0.0021	6.83e-60	0.000320975	259.056	Body mass index
rs3810291	19	47569003	A	G	0.6503	0.0262	0.0017	2.36e-51	0.000294302	237.522	Body mass index
rs7258722	19	18808915	A	T	0.4131	-0.02	0.0017	1.81e-30	0.000171516	138.408	Body mass index
rs12462975	19	30272202	A	G	0.3243	0.0193	0.0018	1.47e-25	0.00014247	114.966	Body mass index
rs429358	19	45411941	T	C	0.8459	0.0257	0.0026	2.6e-22	0.000121083	97.7054	Body mass index
rs17724992	19	18454825	A	G	0.7197	0.0172	0.0018	5.23e-21	0.000113156	91.3084	Body mass index
rs29938	19	34311481	T	C	0.3425	-0.0158	0.0017	3.81e-20	0.00010705	86.3804	Body mass index
rs895330	19	4060707	C	G	0.806	0.0196	0.0022	1.59e-19	9.84e-05	79.3717	Body mass index
rs273512	19	18224729	T	C	0.409	0.0156	0.0018	4.48e-19	9.31e-05	75.1109	Body mass index
rs12981256	19	1865901	A	G	0.5284	0.0151	0.0017	1.43e-18	9.78e-05	78.896	Body mass index
rs11084553	19	31019780	A	G	0.8497	0.0195	0.0024	3.03e-16	8.18e-05	66.0155	Body mass index
rs45521740	19	2245622	A	G	0.0555	0.0317	0.0042	3.26e-14	7.06e-05	56.9664	Body mass index
rs148108087	19	51781455	A	G	0.0522	-0.0302	0.0045	2.34e-11	5.58e-05	45.0389	Body mass index
rs8113006	19	19669441	C	G	0.7984	0.0134	0.0021	7.25e-11	5.05e-05	40.7165	Body mass index
rs10420551	19	33973913	A	G	0.3207	0.0112	0.0019	1.37e-09	4.31e-05	34.7478	Body mass index
rs2072597	19	12996740	A	G	0.6946	-0.0125	0.0021	1.52e-09	4.39e-05	35.4308	Body mass index
rs4545921	19	49646006	A	G	0.3971	0.0117	0.0019	1.81e-09	4.7e-05	37.9196	Body mass index
rs7255223	19	32824310	A	C	0.2746	-0.0109	0.0019	1.24e-08	4.08e-05	32.9113	Body mass index
rs335776	19	30612444	A	C	0.426	-0.0097	0.0017	1.91e-08	4.04e-05	32.557	Body mass index
rs3826705	19	42637232	T	C	0.8883	-0.0148	0.0027	2.3e-08	3.72e-05	30.0466	Body mass index
rs17806224	20	51065854	A	G	0.1808	-0.026	0.0022	7.91e-32	0.000173078	139.669	Body mass index
rs1884897	20	6612832	A	G	0.3747	-0.0184	0.0017	2.7e-28	0.000145175	117.148	Body mass index
rs6019483	20	47495656	A	T	0.1743	-0.0175	0.0023	3.68e-14	7.17e-05	57.8921	Body mass index
rs8122855	20	25192049	A	G	0.3377	0.0137	0.0018	4.11e-14	7.18e-05	57.9289	Body mass index
rs8123881	20	15819495	A	G	0.864	-0.0177	0.0024	1.05e-13	6.74e-05	54.3905	Body mass index
rs4911382	20	32553095	T	C	0.5939	0.0127	0.0017	1.69e-13	6.92e-05	55.8096	Body mass index
rs1409818	20	21381121	T	C	0.1074	0.0195	0.0028	2.59e-12	6.01e-05	48.5012	Body mass index
rs16989232	20	39291784	A	G	0.3864	0.0115	0.0017	6.19e-12	5.67e-05	45.7611	Body mass index
rs2425840	20	44904838	A	C	0.5958	-0.0119	0.0017	6.38e-12	6.07e-05	48.9999	Body mass index
rs6130360	20	42010996	A	G	0.8492	0.0162	0.0024	7.49e-12	5.65e-05	45.5624	Body mass index
rs6512302	20	62691550	C	G	0.7391	0.0134	0.002	1.52e-11	5.56e-05	44.8899	Body mass index
rs947088	20	17171373	T	G	0.7351	0.0126	0.0019	3.51e-11	5.45e-05	43.9777	Body mass index
rs6010784	20	61540319	T	C	0.5062	0.0106	0.0016	6.91e-11	5.44e-05	43.8905	Body mass index
rs6023633	20	53453850	A	G	0.7767	-0.013	0.0021	2.32e-10	4.75e-05	38.3219	Body mass index
rs1884389	20	1410582	T	C	0.4386	-0.0108	0.0017	3.72e-10	5e-05	40.3598	Body mass index
rs6014523	20	54394975	T	C	0.7938	0.0134	0.0021	4.4e-10	5.05e-05	40.7165	Body mass index
rs1987960	20	30649834	T	C	0.0456	-0.0293	0.0047	4.56e-10	4.82e-05	38.8632	Body mass index
rs17201143	20	50402079	T	C	0.3054	-0.0112	0.0018	1.1e-09	4.8e-05	38.716	Body mass index
rs4812405	20	35276585	A	C	0.0763	-0.0202	0.0033	1.28e-09	4.64e-05	37.4691	Body mass index
rs703755	20	26214633	A	G	0.0319	-0.0339	0.0056	1.64e-09	4.54e-05	36.6456	Body mass index
rs4813619	20	2815715	T	G	0.5305	-0.0106	0.0018	1.7e-09	4.3e-05	34.6789	Body mass index
rs2327129	20	9047668	A	G	0.8232	-0.0146	0.0025	7.4e-09	4.23e-05	34.1055	Body mass index
rs2423668	20	12430673	T	C	0.4196	0.0106	0.0018	7.84e-09	4.3e-05	34.6789	Body mass index
rs3092209	20	45489808	A	T	0.5753	-0.0101	0.0017	8.26e-09	4.37e-05	35.2975	Body mass index
rs6515110	20	2094939	T	G	0.4267	-0.0109	0.0019	1.45e-08	4.08e-05	32.9113	Body mass index
rs961917	20	8308190	C	G	0.7244	0.0107	0.0019	1.51e-08	3.93e-05	31.7146	Body mass index
rs2143624	20	49781718	A	G	0.3607	0.0094	0.0017	2.1e-08	3.79e-05	30.5743	Body mass index
rs2284265	20	43517041	T	C	0.2697	0.0117	0.0022	4.81e-08	3.51e-05	28.283	Body mass index
rs427943	21	46570896	A	C	0.4288	-0.0177	0.0017	3.6e-25	0.00013434	108.405	Body mass index
rs13047416	21	40309436	C	G	0.6263	0.0152	0.0018	6.93e-18	8.84e-05	71.3085	Body mass index
rs2838006	21	42653567	T	C	0.3566	-0.0132	0.0018	2.03e-13	6.66e-05	53.7776	Body mass index
rs8134638	21	40644170	T	C	0.6273	-0.0133	0.002	1.57e-11	5.48e-05	44.2224	Body mass index
rs2837398	21	41427168	A	C	0.6075	-0.0112	0.0017	9.5e-11	5.38e-05	43.4047	Body mass index
rs8126575	21	46435610	T	G	0.8673	0.0152	0.0025	5.88e-10	4.58e-05	36.9663	Body mass index
rs17193211	21	38885506	T	C	0.0695	-0.0209	0.0035	1.74e-09	4.42e-05	35.6579	Body mass index
rs140733155	21	48048773	A	G	0.9889	-0.0559	0.0094	2.97e-09	4.38e-05	35.3644	Body mass index
rs2832283	21	30690558	A	G	0.2254	0.0115	0.002	4.72e-09	4.1e-05	33.0624	Body mass index
rs2064044	21	22119890	A	C	0.8062	-0.0123	0.0021	1.02e-08	4.25e-05	34.306	Body mass index
rs12628051	22	40654276	T	C	0.6407	0.0161	0.0018	2.9e-19	9.91e-05	80.0029	Body mass index
rs28489620	22	41804716	A	G	0.2818	-0.0151	0.0021	1.42e-12	6.41e-05	51.7028	Body mass index
rs13053342	22	48871624	A	G	0.4032	0.0125	0.0018	1.67e-12	5.98e-05	48.2252	Body mass index
rs12628891	22	38317137	T	C	0.3186	-0.0115	0.0019	5.85e-10	4.54e-05	36.6343	Body mass index
rs11538	22	18220831	A	G	0.8284	-0.0138	0.0023	1.09e-09	4.46e-05	35.9999	Body mass index
rs9615723	22	48386670	T	C	0.5479	-0.0118	0.0019	1.25e-09	4.78e-05	38.5705	Body mass index
rs5771118	22	50714289	T	C	0.26	-0.013	0.0022	2.56e-09	4.33e-05	34.9173	Body mass index
rs2238799	22	20109325	A	G	0.6187	0.0102	0.0018	8.65e-09	3.98e-05	32.111	Body mass index
rs6000329	22	36959219	A	G	0.5626	-0.0112	0.002	1.12e-08	3.89e-05	31.3599	Body mass index
rs915416	1	34731984	C	G	0.289947	0.0192587	0.00249452	9.9e-15	0.000133589	59.6044	Sleep duration
rs61796569	1	66476437	C	T	0.730417	-0.0154442	0.00256443	1.5e-09	8.1295e-05	36.27	Sleep duration
rs269054	1	57864304	T	A	0.577924	-0.0136431	0.00229327	2.1e-09	7.93289e-05	35.3927	Sleep duration
rs12567114	1	98527951	G	A	0.724198	-0.0148307	0.0025403	4.3e-09	7.6396e-05	34.0841	Sleep duration
rs7556815	2	114085785	G	A	0.780856	-0.0407248	0.00274023	1.3e-49	0.000494856	220.873	Sleep duration
rs75539574	2	58871658	A	C	0.914208	-0.0362482	0.00406522	6.9e-19	0.000178188	79.5065	Sleep duration
rs2717076	2	58061127	C	T	0.372584	-0.0184107	0.00234091	3.1e-15	0.000138631	61.8542	Sleep duration
rs11885663	2	166944004	C	T	0.752191	-0.0162176	0.00261811	8.6e-10	8.60023e-05	38.3703	Sleep duration
rs35662245	2	147583187	T	A	0.661256	-0.0145968	0.00239263	1.4e-09	8.34215e-05	37.2188	Sleep duration
rs374153	2	40382712	C	T	0.158085	0.0176119	0.00310308	9.1e-09	7.22014e-05	32.2125	Sleep duration
rs62120041	2	9185564	T	C	0.933902	0.0261113	0.00457497	9.6e-09	7.30128e-05	32.5746	Sleep duration
rs72804080	2	59358659	A	G	0.850072	-0.0177935	0.00319642	2.9e-08	6.94569e-05	30.988	Sleep duration
rs10173260	2	210377845	T	C	0.393765	-0.0128368	0.00231322	2.9e-08	6.9024e-05	30.7948	Sleep duration
rs12611523	2	139195328	A	G	0.545244	0.0126347	0.00227627	3.1e-08	6.90562e-05	30.8092	Sleep duration
rs4538155	2	157040773	C	T	0.352574	-0.0129753	0.00237383	3.6e-08	6.69664e-05	29.8768	Sleep duration
rs13088093	3	135838598	T	G	0.663683	-0.0162722	0.00240235	7e-12	0.000102831	45.8794	Sleep duration
rs112230981	3	55879269	A	G	0.94984	0.0315275	0.00522787	2.2e-09	8.15163e-05	36.3687	Sleep duration
rs7616632	3	137031237	T	G	0.522135	0.0132035	0.00226922	4.3e-09	7.58826e-05	33.855	Sleep duration
rs17732997	3	70470834	C	G	0.569098	0.0129345	0.0022882	1.2e-08	7.16194e-05	31.9528	Sleep duration
rs7644809	3	107564459	T	C	0.421606	0.0130621	0.00230148	1.6e-08	7.21989e-05	32.2114	Sleep duration
rs13109404	4	102896591	T	G	0.928024	0.0312035	0.00440829	1.4e-12	0.000112297	50.1031	Sleep duration
rs2192528	4	18327896	A	G	0.480065	0.0133687	0.0022692	2.7e-09	7.77946e-05	34.7081	Sleep duration
rs17427571	4	82254908	A	G	0.684313	0.0138255	0.00243544	1.3e-08	7.22313e-05	32.2259	Sleep duration
rs35531607	4	92533225	T	C	0.525917	-0.0128402	0.00227278	1.5e-08	7.15398e-05	31.9174	Sleep duration
rs56372231	5	102321905	C	T	0.665907	-0.0169439	0.00239981	2.2e-12	0.000111731	49.8507	Sleep duration
rs365663	5	1428883	A	G	0.545963	0.0146291	0.00227857	1e-10	9.23891e-05	41.2201	Sleep duration
rs460692	5	3126584	C	T	0.137484	0.0210557	0.00333164	3.6e-10	8.9523e-05	39.9412	Sleep duration
rs151014368	5	176751059	G	A	0.793742	-0.0160924	0.00281958	9.1e-09	7.30115e-05	32.574	Sleep duration
rs11567976	5	137654218	C	T	0.429092	-0.0128042	0.00228516	2.1e-08	7.03706e-05	31.3957	Sleep duration
rs180769	5	135615615	T	C	0.424698	0.0127243	0.00229384	2.3e-08	6.89703e-05	30.7709	Sleep duration
rs34556183	6	28584775	A	G	0.719606	0.0169228	0.00252323	2.3e-11	0.000100818	44.981	Sleep duration
rs1633005	6	29764472	C	T	0.791845	0.0174716	0.00279025	2.5e-10	8.78802e-05	39.2082	Sleep duration
rs9382445	6	54937974	T	C	0.62305	0.014536	0.00233387	4.8e-10	8.69459e-05	38.7913	Sleep duration
rs72838268	6	27021173	A	G	0.77265	0.0167192	0.0026992	6.9e-10	8.59951e-05	38.3671	Sleep duration
rs113113059	6	43160375	T	C	0.78	0.0161406	0.00273732	8.4e-09	7.793e-05	34.7685	Sleep duration
rs9345234	6	93162639	A	C	0.421984	-0.0130117	0.00229893	1.8e-08	7.18019e-05	32.0343	Sleep duration
rs2231265	6	89790201	A	G	0.227711	-0.014955	0.00269917	2.7e-08	6.8807e-05	30.698	Sleep duration
rs80193650	6	33464363	A	G	0.837534	-0.0168389	0.00306723	4.1e-08	6.75547e-05	30.1393	Sleep duration
rs2079070	7	114126432	C	G	0.264613	0.0175475	0.00256638	7.5e-12	0.000104784	46.7505	Sleep duration
rs34731055	7	2106928	C	T	0.81911	-0.0194603	0.00294778	3.7e-11	9.76825e-05	43.582	Sleep duration
rs7806045	7	132610266	T	C	0.754703	0.0147916	0.00262577	1.4e-08	7.11273e-05	31.7333	Sleep duration
rs73219758	8	14279446	G	A	0.708064	0.0164012	0.00249526	5.6e-11	9.6834e-05	43.2034	Sleep duration
rs330088	8	9149746	T	C	0.452988	-0.0144687	0.00227678	2.7e-10	9.05165e-05	40.3845	Sleep duration
rs4333549	8	10979561	C	G	0.47293	0.0139369	0.00227112	1.2e-09	8.44045e-05	37.6574	Sleep duration
rs10973207	9	37100525	G	T	0.842323	-0.0204339	0.00312394	6e-11	9.58972e-05	42.7854	Sleep duration
rs1776776	9	140497072	T	C	0.873832	0.019963	0.00341071	4.9e-09	7.67854e-05	34.2578	Sleep duration
rs7915425	10	125016501	T	C	0.174682	0.0190638	0.00298959	2e-10	9.11394e-05	40.6625	Sleep duration
rs12246842	10	21830580	A	G	0.459815	0.0133949	0.00227425	3.9e-09	7.77533e-05	34.6897	Sleep duration
rs10761674	10	64618340	C	T	0.477334	0.0123329	0.00226591	4.2e-08	6.63998e-05	29.624	Sleep duration
rs11190970	10	103128332	G	A	0.798661	0.015379	0.00282318	4.6e-08	6.65121e-05	29.6741	Sleep duration
rs4592416	11	43800474	A	G	0.535593	-0.0146828	0.0022701	9.3e-11	9.37643e-05	41.8337	Sleep duration
rs1517572	11	28829882	A	C	0.419464	-0.0146443	0.00229467	1.5e-10	9.12867e-05	40.7282	Sleep duration
rs3751046	11	122828342	A	G	0.853507	-0.0194129	0.00320818	1.1e-09	8.20688e-05	36.6152	Sleep duration
rs7115462	11	113408517	G	A	0.92647	-0.0265639	0.00435799	1.7e-09	8.3277e-05	37.1543	Sleep duration
rs11039544	11	48173412	G	A	0.837779	0.018389	0.00307361	1.9e-09	8.02295e-05	35.7945	Sleep duration
rs1079727	11	113289182	T	C	0.842182	-0.0182922	0.00310347	5.3e-09	7.7867e-05	34.7404	Sleep duration
rs1939455	11	101520886	G	T	0.879446	0.0204253	0.00356118	1.2e-08	7.37339e-05	32.8963	Sleep duration
rs7951019	11	118358027	T	G	0.967773	-0.0368792	0.00652085	1.2e-08	7.16925e-05	31.9855	Sleep duration
rs12791153	11	80685181	A	T	0.918911	-0.0235481	0.0042169	1.9e-08	6.98948e-05	31.1834	Sleep duration
rs1263056	11	116576415	A	G	0.519099	0.0127992	0.00227722	2e-08	7.08068e-05	31.5903	Sleep duration
rs1553132	11	88297740	A	G	0.741567	-0.0145068	0.00258447	2.5e-08	7.06187e-05	31.5064	Sleep duration
rs174560	11	61581764	T	C	0.685785	-0.0135751	0.00243675	2.8e-08	6.95639e-05	31.0357	Sleep duration
rs4767550	12	117951150	A	G	0.585862	-0.0143001	0.0023096	6.3e-10	8.59246e-05	38.3356	Sleep duration
rs11614986	12	110007939	A	G	0.820952	0.016379	0.00295101	2.7e-08	6.90484e-05	30.8057	Sleep duration
rs34354917	12	38764559	C	A	0.710472	0.0137464	0.00250081	3.9e-08	6.77232e-05	30.2144	Sleep duration
rs10483350	14	29816155	A	G	0.804582	-0.017369	0.0028676	1.5e-09	8.22294e-05	36.6869	Sleep duration
rs6575005	14	26954078	T	C	0.757854	0.0155637	0.00264172	4.4e-09	7.7798e-05	34.7096	Sleep duration
rs11621908	14	78495761	C	T	0.917141	0.0240951	0.00416298	5.6e-09	7.50873e-05	33.5002	Sleep duration
rs61985058	14	60233841	C	T	0.856824	-0.0185938	0.00322893	1.3e-08	7.43254e-05	33.1602	Sleep duration
rs55658675	14	65554638	C	T	0.644938	0.0131415	0.00236892	2e-08	6.89778e-05	30.7742	Sleep duration
rs8038326	15	47989799	A	G	0.72691	0.0159204	0.0025407	2.8e-10	8.80062e-05	39.2644	Sleep duration
rs9937053	16	53799507	G	A	0.576695	0.0169348	0.00229041	1.2e-13	0.000122527	54.6678	Sleep duration
rs8050478	16	56120461	G	A	0.500253	0.0160009	0.00226476	1.7e-12	0.000111878	49.9163	Sleep duration
rs3095508	16	6550400	C	A	0.593529	0.0153518	0.00230437	3.1e-11	9.94767e-05	44.3825	Sleep duration
rs11643715	16	23909538	C	G	0.709058	-0.013895	0.00249658	3.2e-08	6.94299e-05	30.9759	Sleep duration
rs2696429	17	44335274	G	A	0.773626	0.0168884	0.00270763	4e-10	8.71989e-05	38.9042	Sleep duration
rs8072993	17	21335627	T	G	0.363492	-0.0174776	0.00282169	4.2e-10	8.5992e-05	38.3657	Sleep duration
rs147114641	17	43581015	C	A	0.773722	0.0159801	0.00270379	3.1e-09	7.82942e-05	34.931	Sleep duration
rs205024	17	11227352	C	T	0.616265	-0.0138261	0.00232711	3.9e-09	7.91191e-05	35.2991	Sleep duration
rs9895274	17	45539117	C	T	0.510408	0.0133426	0.0022678	4.7e-09	7.75868e-05	34.6154	Sleep duration
rs7503199	17	8134275	C	T	0.734267	0.0147449	0.00256383	1e-08	7.4135e-05	33.0753	Sleep duration
rs9903973	17	50571227	C	T	0.46702	0.0127747	0.00227194	2.6e-08	7.08642e-05	31.6159	Sleep duration
rs12607679	18	53059748	T	C	0.737717	0.0201387	0.00259284	8.3e-15	0.000135208	60.3267	Sleep duration
rs10421649	19	9942262	T	A	0.44303	-0.0132975	0.00229462	6.9e-09	7.52724e-05	33.5828	Sleep duration
rs2072727	20	43538733	T	C	0.43617	0.0132425	0.00228506	7.9e-09	7.5277e-05	33.5848	Sleep duration
rs146254978	1	74867799	T	C	0.980073	-0.0691915	0.0126352	4.6e-08	0.000144068	29.9873	Parental age at death
rs74617384	6	160997118	A	T	0.919799	0.0403191	0.00603222	3e-11	0.000214617	44.6749	Parental age at death
rs140570886	6	161013013	T	C	0.984323	0.0737751	0.0133774	3.4e-08	0.000146118	30.4139	Parental age at death
rs1627804	6	107400428	C	A	0.684266	0.0196955	0.00352155	4e-08	0.000150277	31.2797	Parental age at death
rs1537373	9	22103341	T	G	0.503812	0.0211051	0.00327387	1.3e-10	0.000199644	41.5573	Parental age at death
rs11065979	12	112059557	C	T	0.561181	0.0194571	0.00329463	4e-09	0.000167556	34.877	Parental age at death
rs72740955	15	78849779	C	T	0.666001	0.024222	0.00347903	3.2e-12	0.000232859	48.473	Parental age at death
rs429358	19	45411941	T	C	0.842077	0.0435613	0.00449074	5e-22	0.000451918	94.0939	Parental age at death
F-statistic was calculated using the following formulas: F=R^2 (n-2)⁄(1-R^2) and R^2=2×β^2×MAF×(1-MAF)/(2×β^2×MAF×(1-MAF)+2×se(β)^2×n×MAF×(1-MAF)), where F represents F-statistic, R^2 represents the phenotypic variance explained by a genetic instrument, n is the sample size, β is the estimated genetic association of SNP with the exposure, se(β) is the standard error of effect size, MAF is the min…

## Sheet: S5
Supplementary Table 5. Details of instrumental variables used in multivariable Mendelian randomization (Model 1).
SNP	Effect allele	Exposure 1				Exposure 2
		Phenotypes	Beta	Standard error		Phenotypes	Beta	Standard error
rs10041724	T	MVPA	-0.0031	0.004		LST	0.0249	0.0044
rs1017550	A	MVPA	-0.0095	0.0032		LST	0.0196	0.0035
rs10189857	A	MVPA	0.0093	0.0032		LST	-0.0274	0.0035
rs10222987	A	MVPA	0.0022	0.0033		LST	-0.0209	0.0036
rs10253861	A	MVPA	0.0051	0.0031		LST	-0.0198	0.0035
rs10400776	A	MVPA	0.0089	0.0046		LST	-0.0259	0.0044
rs10469911	T	MVPA	-0.0075	0.0034		LST	0.0204	0.0037
rs10732706	T	MVPA	-0.0101	0.0034		LST	0.0211	0.0037
rs10765775	A	MVPA	0.0054	0.0041		LST	-0.0223	0.0039
rs10772643	T	MVPA	0.0113	0.0066		LST	-0.0385	0.0062
rs10889193	A	MVPA	-0.0115	0.0042		LST	0.0243	0.0039
rs11074658	T	MVPA	-0.0007	0.0041		LST	-0.0239	0.0039
rs11130274	A	MVPA	-0.0017	0.005		LST	-0.0399	0.0057
rs11184939	T	MVPA	-0.0106	0.004		LST	0.0218	0.0038
rs111858934	T	MVPA	-0.0008	0.0047		LST	0.0252	0.0045
rs1129062	A	MVPA	0.0206	0.0076		LST	-0.0406	0.0072
rs113838095	T	MVPA	-0.0025	0.0045		LST	-0.0321	0.0043
rs114590429	A	MVPA	-0.0057	0.0063		LST	0.0376	0.006
rs11587591	A	MVPA	-0.0022	0.0035		LST	0.0219	0.0039
rs1188887	T	MVPA	-0.0006	0.0043		LST	0.0258	0.0041
rs11972285	A	MVPA	-0.0232	0.0058		LST	0.0384	0.0056
rs12062845	A	MVPA	-0.0014	0.0038		LST	0.0281	0.0042
rs12188899	A	MVPA	0.0061	0.0051		LST	-0.0274	0.0048
rs12206846	A	MVPA	-0.0043	0.0032		LST	0.0199	0.0036
rs12214364	T	MVPA	0.0024	0.0033		LST	-0.0197	0.0036
rs12324720	A	MVPA	0.0014	0.004		LST	-0.0271	0.0046
rs12357890	A	MVPA	0.0225	0.0041		LST	-0.0116	0.0039
rs12425850	T	MVPA	0.0071	0.0036		LST	-0.0236	0.0039
rs12463321	A	MVPA	0.0145	0.0058		LST	-0.0317	0.0055
rs12617870	T	MVPA	-0.0087	0.0032		LST	0.0263	0.0035
rs12678836	A	MVPA	-0.0022	0.0032		LST	0.0232	0.0035
rs12962050	A	MVPA	0.0139	0.0034		LST	-0.0234	0.0036
rs12981974	C	MVPA	-0.0273	0.0062		LST	0.0337	0.0058
rs12992995	A	MVPA	0.0066	0.0046		LST	-0.0258	0.0043
rs13017586	A	MVPA	-0.0033	0.0057		LST	-0.0401	0.0054
rs13089152	T	MVPA	-0.0156	0.0044		LST	-0.0234	0.0041
rs13107325	T	MVPA	-0.0314	0.0066		LST	0.0404	0.0067
rs13168806	A	MVPA	-0.0121	0.0042		LST	0.0225	0.004
rs13188731	A	MVPA	-0.0118	0.0042		LST	0.0218	0.004
rs13201721	T	MVPA	0.0255	0.004		LST	0.0041	0.0043
rs13235840	A	MVPA	0.019	0.0053		LST	-0.0313	0.005
rs1362910	A	MVPA	-0.0124	0.0032		LST	0.0253	0.0035
rs1375561	T	MVPA	0.0063	0.0033		LST	0.0232	0.0037
rs1391954	T	MVPA	-0.0126	0.0042		LST	0.0245	0.004
rs140502640	T	MVPA	-0.027	0.0094		LST	0.057	0.0089
rs1445979	A	MVPA	-0.0128	0.0032		LST	0.0196	0.0036
rs1483796	A	MVPA	0.0084	0.0032		LST	-0.0199	0.0036
rs16896229	T	MVPA	-0.0102	0.0047		LST	0.03	0.0051
rs17025214	T	MVPA	-0.0001	0.0035		LST	-0.0221	0.0038
rs1736523	C	MVPA	-0.005	0.0041		LST	0.0216	0.0039
rs17621391	T	MVPA	-0.0083	0.0037		LST	0.0243	0.0041
rs17801257	A	MVPA	0.0057	0.0047		LST	-0.0292	0.0053
rs1802669	A	MVPA	-0.0125	0.0043		LST	0.0384	0.0041
rs1837687	C	MVPA	-0.0034	0.0042		LST	0.0222	0.0039
rs1860337	T	MVPA	0.0042	0.0041		LST	-0.0253	0.0039
rs1938450	A	MVPA	-0.0062	0.0043		LST	-0.0226	0.0041
rs1947066	A	MVPA	-0.0094	0.0039		LST	0.0298	0.0044
rs197439	A	MVPA	0.0145	0.0041		LST	-0.0259	0.0039
rs1999065	T	MVPA	-0.0025	0.0033		LST	0.0249	0.0037
rs2229383	T	MVPA	0.008	0.0042		LST	-0.0287	0.004
rs2344451	C	MVPA	-0.0025	0.005		LST	-0.0265	0.0047
rs2381761	T	MVPA	-0.0085	0.0066		LST	-0.0377	0.0063
rs2473977	A	MVPA	-0.0032	0.0032		LST	0.0195	0.0036
rs249960	A	MVPA	-0.0087	0.0053		LST	0.0298	0.005
rs2529484	C	MVPA	-0.0104	0.0033		LST	0.0221	0.0036
rs262890	A	MVPA	0.0026	0.0044		LST	-0.0344	0.0042
rs2667382	A	MVPA	-0.0097	0.0041		LST	0.0224	0.0039
rs2668196	A	MVPA	-0.0227	0.004		LST	0.0179	0.0044
rs2783992	T	MVPA	0.0064	0.0041		LST	-0.0242	0.0038
rs2964252	A	MVPA	0.0008	0.0034		LST	-0.0235	0.0037
rs2965216	A	MVPA	-0.0016	0.0036		LST	0.0212	0.0039
rs336620	C	MVPA	0.0243	0.0044		LST	-0.0103	0.0042
rs34811474	A	MVPA	0.0094	0.0048		LST	-0.0249	0.0045
rs34864022	A	MVPA	0.0105	0.0082		LST	-0.0483	0.0078
rs36079846	T	MVPA	0.0125	0.0041		LST	-0.0239	0.0038
rs364789	A	MVPA	-0.0001	0.0046		LST	0.0275	0.0044
rs370935521	T	MVPA	0.0434	0.0075		LST	-0.0208	0.0072
rs3759344	A	MVPA	-0.014	0.0066		LST	0.0452	0.0062
rs3781412	A	MVPA	0.0117	0.0032		LST	-0.0208	0.0036
rs3791033	T	MVPA	-0.0061	0.0043		LST	0.0331	0.0041
rs385301	T	MVPA	-0.0284	0.0047		LST	-0.0021	0.0046
rs396321	T	MVPA	0.0069	0.0032		LST	-0.0213	0.0035
rs421151	A	MVPA	-0.0006	0.0057		LST	-0.036	0.0063
rs4303732	T	MVPA	-0.0158	0.0032		LST	0.0265	0.0035
rs4311996	A	MVPA	0.0106	0.0042		LST	-0.0217	0.0039
rs4416502	A	MVPA	-0.0072	0.0051		LST	0.0291	0.0048
rs4460001	A	MVPA	0.0054	0.0032		LST	-0.0193	0.0035
rs4483592	T	MVPA	-0.0156	0.0055		LST	0.036	0.0052
rs4551799	A	MVPA	0.0074	0.0037		LST	-0.0241	0.0039
rs469565	T	MVPA	0.0075	0.0049		LST	-0.0259	0.0046
rs4865512	A	MVPA	0.024	0.0042		LST	0.0165	0.0039
rs4889530	A	MVPA	0.0103	0.0042		LST	-0.0253	0.0039
rs558134	T	MVPA	0	0.0033		LST	-0.0225	0.0036
rs56151256	A	MVPA	-0.0143	0.0047		LST	0.0285	0.0044
rs566017137	C	MVPA	0.0121	0.0113		LST	-0.0656	0.0108
rs568546	T	MVPA	0.0237	0.0041		LST	-0.0123	0.0039
rs57092155	T	MVPA	-0.0009	0.0049		LST	-0.0268	0.0047
rs58087899	A	MVPA	-0.0149	0.0042		LST	-0.0222	0.004
rs58541850	A	MVPA	-0.0196	0.0087		LST	0.0522	0.0082
rs6010651	A	MVPA	-0.0121	0.0042		LST	0.0235	0.004
rs60603116	A	MVPA	0.0032	0.0041		LST	-0.0226	0.0039
rs6073637	A	MVPA	0.0136	0.0041		LST	-0.0225	0.0038
rs6102913	T	MVPA	0.0037	0.0032		LST	-0.0193	0.0035
rs61166637	C	MVPA	-0.0131	0.0045		LST	0.0242	0.0043
rs61813324	T	MVPA	-0.0182	0.006		LST	0.031	0.0057
rs62068672	T	MVPA	-0.0023	0.0051		LST	0.0263	0.0048
rs62134209	A	MVPA	-0.0048	0.0096		LST	0.0538	0.0091
rs62151809	T	MVPA	-0.0162	0.0041		LST	0.0228	0.0039
rs62244886	C	MVPA	-0.0106	0.0042		LST	0.0239	0.0039
rs6427178	A	MVPA	0.0229	0.0041		LST	-0.0027	0.0038
rs6457816	T	MVPA	0.0228	0.0069		LST	-0.0414	0.007
rs6674314	A	MVPA	-0.0086	0.0052		LST	0.0274	0.0049
rs6685030	A	MVPA	-0.0006	0.0032		LST	-0.0217	0.0035
rs68049022	T	MVPA	-0.0055	0.0051		LST	0.0314	0.0048
rs6857	T	MVPA	0.0057	0.0043		LST	-0.0369	0.0047
rs71658797	A	MVPA	-0.0181	0.0062		LST	0.0373	0.0058
rs72671494	T	MVPA	0.0043	0.006		LST	-0.0349	0.0056
rs73405293	A	MVPA	0.0157	0.0057		LST	-0.0308	0.0054
rs73420302	C	MVPA	-0.0057	0.0053		LST	-0.03	0.0051
rs7430216	T	MVPA	0	0.0038		LST	0.025	0.0042
rs7432837	T	MVPA	-0.0004	0.0036		LST	-0.0235	0.004
rs743699	A	MVPA	0.0185	0.0047		LST	-0.0267	0.0044
rs74996610	C	MVPA	-0.0139	0.0098		LST	-0.0513	0.0093
rs7579662	A	MVPA	-0.0021	0.0042		LST	0.0216	0.0039
rs7615206	T	MVPA	0.0141	0.0032		LST	-0.0345	0.0035
rs76267866	A	MVPA	0.0136	0.005		LST	-0.0297	0.0047
rs78140587	A	MVPA	-0.016	0.0105		LST	0.0615	0.0099
rs7821826	T	MVPA	-0.0024	0.0032		LST	0.0207	0.0035
rs78394231	T	MVPA	0.0024	0.0068		LST	-0.0381	0.0065
rs7875078	A	MVPA	-0.0093	0.0032		LST	0.0204	0.0035
rs7969719	T	MVPA	-0.0149	0.0035		LST	0.0271	0.0037
rs7991062	C	MVPA	0.008	0.0043		LST	-0.0335	0.0041
rs841020	T	MVPA	-0.0068	0.004		LST	0.0269	0.0044
rs9278004	A	MVPA	0.0015	0.0058		LST	0.0394	0.0057
rs9411437	T	MVPA	-0.0219	0.0059		LST	0.0332	0.0057
rs9513416	A	MVPA	-0.0043	0.0043		LST	0.0281	0.0048
rs9821299	A	MVPA	-0.0022	0.0051		LST	0.0285	0.0048
rs9867121	A	MVPA	0.0036	0.0053		LST	-0.0317	0.005
rs9903845	A	MVPA	-0.02	0.0034		LST	0.0111	0.0037
SNP (single nucleotide polymorphisms), MVPA (Moderate-to-vigorous intensity physical activity during leisure time), LST (leisure screen time).

## Sheet: S6
Supplementary Table 6. Details of instrumental variables used in multivariable Mendelian randomization (Model 2).
SNP	Effect allele	Exposure				Confounder
		Phenotypes	Beta	Standard error		Phenotypes	Beta	Standard error
rs10060023	T	MVPA	0.0054	0.0044		Educational attainment	0.01178	0.00182
rs1007731	A	MVPA	0.0033	0.0052		Educational attainment	-0.0151	0.00269
rs1008078	T	MVPA	-0.0051	0.0042		Educational attainment	-0.01738	0.00173
rs10120798	A	MVPA	-0.0111	0.0041		Educational attainment	-0.01028	0.00173
rs10145520	T	MVPA	0.0004	0.0051		Educational attainment	-0.01191	0.00213
rs10189857	A	MVPA	0.0093	0.0032		Educational attainment	0.01725	0.00171
rs10191436	T	MVPA	-0.0057	0.0032		Educational attainment	-0.00989	0.00172
rs10205801	A	MVPA	-0.0063	0.0032		Educational attainment	-0.01053	0.00171
rs10215082	A	MVPA	-0.0053	0.0035		Educational attainment	-0.01303	0.00172
rs10266047	C	MVPA	-0.0061	0.0032		Educational attainment	-0.01132	0.00171
rs10402747	T	MVPA	0.0197	0.0041		Educational attainment	0.0097	0.00172
rs10417097	C	MVPA	-0.0087	0.0032		Educational attainment	-0.01014	0.00174
rs1043209	A	MVPA	0.0018	0.0032		Educational attainment	0.01364	0.00174
rs10433551	A	MVPA	0.0128	0.0065		Educational attainment	0.01448	0.00265
rs10456918	A	MVPA	0	0.0053		Educational attainment	-0.01485	0.00224
rs10460095	A	MVPA	-0.0098	0.0041		Educational attainment	-0.01066	0.00171
rs1051474	T	MVPA	-0.0061	0.0046		Educational attainment	-0.01301	0.00188
rs1054442	A	MVPA	-0.0135	0.0033		Educational attainment	-0.01426	0.00177
rs1061801	A	MVPA	-0.0067	0.0047		Educational attainment	-0.01354	0.0022
rs10745307	A	MVPA	-0.0031	0.0041		Educational attainment	-0.00994	0.00171
rs10752262	T	MVPA	0.0129	0.0041		Educational attainment	0.01072	0.00174
rs10765775	A	MVPA	0.0054	0.0041		Educational attainment	0.01488	0.00176
rs10772644	C	MVPA	0.011	0.0066		Educational attainment	0.01614	0.00267
rs10773002	A	MVPA	0.0127	0.0045		Educational attainment	0.02191	0.00197
rs10810099	A	MVPA	-0.0068	0.0036		Educational attainment	-0.015	0.0019
rs10856785	T	MVPA	-0.0076	0.0036		Educational attainment	-0.01132	0.00192
rs10862376	A	MVPA	0.0078	0.0044		Educational attainment	0.01616	0.00239
rs10875121	C	MVPA	0.002	0.0042		Educational attainment	0.01834	0.00226
rs10879676	T	MVPA	-0.0026	0.0032		Educational attainment	-0.00982	0.00173
rs10887801	T	MVPA	0.0029	0.0032		Educational attainment	0.01087	0.00171
rs10940921	T	MVPA	0.0073	0.0032		Educational attainment	0.01089	0.00177
rs10963297	C	MVPA	-0.0142	0.0036		Educational attainment	-0.01904	0.00198
rs10984445	A	MVPA	0.0138	0.0041		Educational attainment	0.01158	0.00171
rs10994777	A	MVPA	0.0128	0.0055		Educational attainment	0.0146	0.00232
rs11019128	T	MVPA	0.0001	0.0041		Educational attainment	-0.01123	0.00175
rs11023749	A	MVPA	0.0028	0.0033		Educational attainment	0.01132	0.0018
rs1105307	A	MVPA	-0.0072	0.0036		Educational attainment	-0.01173	0.00195
rs1106090	A	MVPA	0.0088	0.0032		Educational attainment	0.01173	0.00175
rs11081529	T	MVPA	0.011	0.0035		Educational attainment	0.01311	0.00186
rs11082975	C	MVPA	-0.0128	0.0041		Educational attainment	-0.01309	0.00172
rs11123818	A	MVPA	0.0129	0.0032		Educational attainment	0.02081	0.00175
rs111821073	T	MVPA	0.0181	0.0056		Educational attainment	0.01385	0.00237
rs111852224	T	MVPA	0.0023	0.0062		Educational attainment	0.01663	0.00262
rs11223560	A	MVPA	0.0005	0.0032		Educational attainment	0.00995	0.00173
rs11243838	A	MVPA	0.0042	0.0037		Educational attainment	0.01183	0.00204
rs11259919	A	MVPA	0.0004	0.0047		Educational attainment	-0.01093	0.0019
rs112687095	A	MVPA	0.005	0.0055		Educational attainment	0.01325	0.00238
rs112806496	C	MVPA	-0.0176	0.0071		Educational attainment	-0.0187	0.00305
rs112969166	C	MVPA	0.0105	0.0041		Educational attainment	0.01008	0.00171
rs1143770	T	MVPA	0.0072	0.0032		Educational attainment	0.01136	0.00172
rs115000530	A	MVPA	-0.0115	0.009		Educational attainment	-0.02892	0.00381
rs115438240	T	MVPA	-0.0176	0.0092		Educational attainment	-0.02162	0.00378
rs115454970	T	MVPA	-0.0015	0.0047		Educational attainment	-0.01185	0.00199
rs11601122	A	MVPA	0.0018	0.0055		Educational attainment	0.01947	0.0023
rs11609711	C	MVPA	0.0016	0.0044		Educational attainment	0.01371	0.00241
rs11620355	A	MVPA	0.0067	0.0073		Educational attainment	0.01756	0.003
rs11623285	T	MVPA	-0.0084	0.0045		Educational attainment	-0.01413	0.00251
rs11627087	A	MVPA	0.0054	0.0061		Educational attainment	0.01788	0.00325
rs11635092	A	MVPA	-0.0011	0.0033		Educational attainment	-0.01231	0.00177
rs11646221	T	MVPA	0.0056	0.0032		Educational attainment	0.01144	0.00172
rs11655029	T	MVPA	-0.0092	0.0044		Educational attainment	-0.0109	0.00183
rs11657342	A	MVPA	0.0098	0.0042		Educational attainment	0.01404	0.00191
rs11663602	A	MVPA	-0.0069	0.0035		Educational attainment	-0.01213	0.0019
rs1167827	A	MVPA	0.0046	0.0032		Educational attainment	0.00969	0.00173
rs11678980	A	MVPA	-0.0009	0.0042		Educational attainment	-0.01744	0.00172
rs11681861	T	MVPA	0.009	0.0061		Educational attainment	0.01435	0.00259
rs11694904	T	MVPA	0.004	0.0044		Educational attainment	0.01215	0.00185
rs11703948	A	MVPA	-0.0075	0.0067		Educational attainment	-0.01737	0.00285
rs11725086	T	MVPA	0.0044	0.0033		Educational attainment	0.00973	0.00174
rs11732657	A	MVPA	-0.0087	0.0047		Educational attainment	-0.01274	0.00197
rs11754551	T	MVPA	-0.0054	0.0064		Educational attainment	-0.01627	0.00272
rs11774212	T	MVPA	0.0179	0.0041		Educational attainment	0.01196	0.00171
rs117799466	C	MVPA	0.0057	0.0045		Educational attainment	0.01173	0.00198
rs118093058	T	MVPA	-0.0047	0.0059		Educational attainment	0.01525	0.00257
rs11871429	A	MVPA	0.0096	0.0037		Educational attainment	0.01425	0.00202
rs12030427	A	MVPA	0.0048	0.0046		Educational attainment	0.01085	0.00198
rs12118513	A	MVPA	-0.0078	0.004		Educational attainment	-0.01215	0.0021
rs12151248	T	MVPA	-0.0136	0.005		Educational attainment	-0.01573	0.00271
rs12170452	A	MVPA	0.0063	0.0032		Educational attainment	0.01153	0.00171
rs12290350	T	MVPA	-0.0006	0.0038		Educational attainment	0.013	0.00209
rs12322997	T	MVPA	-0.005	0.0043		Educational attainment	0.01026	0.00175
rs12357890	A	MVPA	0.0225	0.0041		Educational attainment	0.00655	0.00171
rs12364080	T	MVPA	-0.0105	0.0059		Educational attainment	-0.01389	0.0025
rs12375949	T	MVPA	-0.0078	0.0032		Educational attainment	-0.01447	0.00172
rs1245829	A	MVPA	-0.0065	0.0032		Educational attainment	-0.01083	0.00173
rs12468040	T	MVPA	0.0061	0.0042		Educational attainment	0.01432	0.00175
rs12503522	T	MVPA	-0.0039	0.0035		Educational attainment	-0.01125	0.00188
rs12519073	T	MVPA	-0.0066	0.0038		Educational attainment	-0.01221	0.00202
rs12533584	A	MVPA	0.0027	0.0034		Educational attainment	0.01054	0.00184
rs12574281	A	MVPA	0.0011	0.0042		Educational attainment	-0.01077	0.00176
rs12602286	T	MVPA	0.0023	0.0047		Educational attainment	0.01701	0.00255
rs12646216	T	MVPA	0.0039	0.0042		Educational attainment	0.01062	0.00174
rs12646297	A	MVPA	-0.0107	0.0044		Educational attainment	-0.0111	0.00187
rs12655753	A	MVPA	0.0032	0.008		Educational attainment	-0.02903	0.00509
rs12694681	T	MVPA	-0.0005	0.0044		Educational attainment	0.01123	0.00183
rs12712269	T	MVPA	-0.0162	0.0042		Educational attainment	-0.01063	0.00174
rs12716848	A	MVPA	-0.0018	0.0032		Educational attainment	-0.00969	0.00174
rs12724430	T	MVPA	0.0053	0.0041		Educational attainment	0.00979	0.0017
rs12908232	A	MVPA	0.0053	0.0032		Educational attainment	0.00975	0.0017
rs1291818	T	MVPA	0.0003	0.0032		Educational attainment	0.01085	0.0017
rs12926704	A	MVPA	0.0006	0.0066		Educational attainment	-0.01737	0.00269
rs13010288	T	MVPA	0.0106	0.0049		Educational attainment	0.01953	0.00252
rs13010566	A	MVPA	-0.0077	0.0032		Educational attainment	-0.0106	0.0017
rs13029509	A	MVPA	-0.0079	0.0032		Educational attainment	-0.01049	0.0017
rs13035874	A	MVPA	-0.0046	0.0043		Educational attainment	-0.01114	0.00178
rs13090388	T	MVPA	0.0217	0.0044		Educational attainment	0.02852	0.00184
rs13091704	A	MVPA	-0.0092	0.0047		Educational attainment	-0.0108	0.00197
rs13141210	T	MVPA	0.0084	0.0035		Educational attainment	0.01361	0.00172
rs13145650	T	MVPA	-0.0228	0.0072		Educational attainment	-0.01918	0.00306
rs13147223	A	MVPA	0.0007	0.0034		Educational attainment	0.01087	0.00176
rs13163062	T	MVPA	0.0112	0.0041		Educational attainment	0.01007	0.00172
rs13201721	T	MVPA	0.0255	0.004		Educational attainment	0.0016	0.00192
rs13318986	A	MVPA	0.0043	0.0043		Educational attainment	0.01193	0.00181
rs1335482	T	MVPA	0.0089	0.0041		Educational attainment	0.0096	0.0017
rs13422673	T	MVPA	-0.0009	0.0032		Educational attainment	-0.01201	0.0017
rs13428598	T	MVPA	0.0006	0.0042		Educational attainment	0.01649	0.00175
rs1364626	T	MVPA	-0.0007	0.0041		Educational attainment	0.00956	0.00171
rs1381247	T	MVPA	0.011	0.0034		Educational attainment	0.01013	0.00182
rs1391438	T	MVPA	0.0087	0.0034		Educational attainment	0.0167	0.00183
rs139244147	A	MVPA	-0.0081	0.0089		Educational attainment	-0.02095	0.00365
rs139612798	T	MVPA	-0.0131	0.012		Educational attainment	-0.02918	0.00511
rs1405876	T	MVPA	0.0084	0.0042		Educational attainment	0.01038	0.00177
rs1408284	C	MVPA	-0.0032	0.0059		Educational attainment	-0.01388	0.0025
rs1423246	A	MVPA	0.0076	0.0035		Educational attainment	0.01255	0.00188
rs1427298	T	MVPA	0.0029	0.0032		Educational attainment	0.0102	0.00172
rs143386970	T	MVPA	0.0049	0.0067		Educational attainment	0.016	0.00286
rs144336753	A	MVPA	0.0295	0.0148		Educational attainment	0.04038	0.00643
rs1455350	A	MVPA	-0.0099	0.0032		Educational attainment	-0.01614	0.0017
rs145590108	T	MVPA	0.0107	0.0079		Educational attainment	0.02232	0.00367
rs1458145	T	MVPA	-0.0098	0.0042		Educational attainment	-0.01001	0.00178
rs1461515	A	MVPA	0.0071	0.0032		Educational attainment	0.0093	0.0017
rs152603	A	MVPA	-0.005	0.0033		Educational attainment	-0.01019	0.00177
rs1527878	A	MVPA	-0.0108	0.0038		Educational attainment	-0.01182	0.00199
rs1558727	T	MVPA	-0.0004	0.0032		Educational attainment	-0.01069	0.0017
rs1566085	T	MVPA	0.0161	0.0041		Educational attainment	0.01645	0.00171
rs1566504	T	MVPA	0.0038	0.0049		Educational attainment	0.01126	0.00203
rs1569092	A	MVPA	0.0038	0.0045		Educational attainment	0.01807	0.00234
rs1569723	A	MVPA	-0.0039	0.0037		Educational attainment	0.01168	0.00197
rs1584469	T	MVPA	-0.006	0.0034		Educational attainment	-0.01303	0.00185
rs1599381	A	MVPA	0.0042	0.0041		Educational attainment	0.01002	0.0017
rs1618725	T	MVPA	0.0209	0.0041		Educational attainment	0.01477	0.00174
rs1620977	A	MVPA	0.0155	0.0036		Educational attainment	0.02046	0.00195
rs1625595	T	MVPA	-0.0213	0.0032		Educational attainment	-0.01014	0.00171
rs1671476	A	MVPA	0.0017	0.0059		Educational attainment	-0.01882	0.00323
rs1671770	A	MVPA	0.0161	0.0054		Educational attainment	0.01342	0.00223
rs16854920	T	MVPA	-0.0041	0.0034		Educational attainment	-0.01007	0.00181
rs1689510	C	MVPA	-0.0013	0.0043		Educational attainment	0.01761	0.0018
rs1691471	T	MVPA	0.0379	0.0042		Educational attainment	0.00032	0.00176
rs16995054	T	MVPA	-0.0093	0.005		Educational attainment	-0.0139	0.00208
rs17023131	C	MVPA	0.0076	0.0036		Educational attainment	0.01123	0.00192
rs17048855	A	MVPA	0.0016	0.0033		Educational attainment	0.01184	0.00179
rs17060737	T	MVPA	-0.0012	0.0035		Educational attainment	0.01192	0.0019
rs17110109	T	MVPA	-0.0066	0.0032		Educational attainment	-0.01023	0.00175
rs17126938	T	MVPA	-0.015	0.0047		Educational attainment	-0.01536	0.0025
rs17321729	A	MVPA	-0.0033	0.0037		Educational attainment	0.01141	0.00196
rs17425572	A	MVPA	0.0027	0.0032		Educational attainment	0.01224	0.0017
rs17428076	C	MVPA	0.0071	0.0037		Educational attainment	0.01216	0.00198
rs17489649	A	MVPA	-0.0032	0.0034		Educational attainment	0.0139	0.00181
rs175325	A	MVPA	-0.0023	0.0042		Educational attainment	-0.01179	0.00174
rs17551064	A	MVPA	0.0101	0.0043		Educational attainment	0.01493	0.0023
rs17563464	A	MVPA	-0.002	0.0041		Educational attainment	-0.01477	0.00212
rs17565975	A	MVPA	-0.011	0.0032		Educational attainment	-0.01142	0.00171
rs17568389	A	MVPA	0.0073	0.0032		Educational attainment	0.01201	0.0017
rs17570033	T	MVPA	-0.0101	0.0069		Educational attainment	-0.01862	0.00283
rs1758747	A	MVPA	0.0072	0.0034		Educational attainment	0.0101	0.00184
rs17598675	T	MVPA	-0.0035	0.0032		Educational attainment	-0.01199	0.0017
rs176218	T	MVPA	0.0102	0.0039		Educational attainment	0.01883	0.00215
rs17638867	T	MVPA	0.0011	0.0041		Educational attainment	0.01329	0.00222
rs17742342	A	MVPA	-0.015	0.0041		Educational attainment	-0.01351	0.00215
rs1827540	A	MVPA	0.0041	0.0031		Educational attainment	0.0106	0.0017
rs1866823	A	MVPA	0.007	0.0032		Educational attainment	0.01009	0.00171
rs1880692	A	MVPA	0.0045	0.0032		Educational attainment	0.01008	0.0017
rs1892417	T	MVPA	-0.0023	0.0038		Educational attainment	0.01732	0.00202
rs1918394	T	MVPA	0.0088	0.0043		Educational attainment	0.01261	0.0023
rs192436652	T	MVPA	-0.0372	0.0125		Educational attainment	-0.03497	0.00545
rs1925576	A	MVPA	-0.005	0.0032		Educational attainment	-0.00997	0.00171
rs1947114	A	MVPA	-0.0038	0.0035		Educational attainment	-0.01071	0.00192
rs1952183	A	MVPA	-0.0058	0.0032		Educational attainment	-0.01055	0.0017
rs1964927	A	MVPA	0.0043	0.0033		Educational attainment	0.01423	0.00177
rs1980628	A	MVPA	0.0025	0.005		Educational attainment	0.01173	0.00209
rs2034670	A	MVPA	-0.0013	0.0051		Educational attainment	0.01312	0.00214
rs2052285	A	MVPA	0.0129	0.0042		Educational attainment	0.01123	0.00175
rs2067854	A	MVPA	0.0078	0.0038		Educational attainment	0.01477	0.00209
rs2141277	A	MVPA	0.0052	0.0041		Educational attainment	0.00952	0.0017
rs2179152	T	MVPA	-0.0087	0.0033		Educational attainment	-0.01455	0.00176
rs2182505	T	MVPA	0.004	0.0036		Educational attainment	0.01086	0.00192
rs2220926	T	MVPA	-0.0072	0.0032		Educational attainment	-0.01055	0.00172
rs2245901	A	MVPA	-0.0008	0.0032		Educational attainment	-0.01403	0.00174
rs2287838	A	MVPA	-0.0042	0.0032		Educational attainment	-0.01152	0.00171
rs2297600	T	MVPA	0.0154	0.0054		Educational attainment	0.01569	0.00223
rs2302761	T	MVPA	0.0074	0.004		Educational attainment	0.01354	0.00209
rs2347526	T	MVPA	-0.0034	0.0043		Educational attainment	-0.01395	0.00179
rs2406253	A	MVPA	0.0121	0.004		Educational attainment	0.01411	0.00216
rs2414072	A	MVPA	-0.016	0.0041		Educational attainment	-0.01005	0.00171
rs2416759	A	MVPA	-0.0072	0.0044		Educational attainment	-0.01052	0.00185
rs242093	A	MVPA	-0.0112	0.0032		Educational attainment	-0.01031	0.00172
rs2447535	A	MVPA	-0.0052	0.0034		Educational attainment	-0.01181	0.00185
rs2478208	C	MVPA	0.0032	0.0039		Educational attainment	-0.0106	0.0017
rs2496482	T	MVPA	0.0104	0.0032		Educational attainment	0.01109	0.00177
rs2515960	A	MVPA	-0.0063	0.0032		Educational attainment	-0.00988	0.00172
rs2545798	A	MVPA	-0.0039	0.0041		Educational attainment	-0.01346	0.00171
rs2554835	A	MVPA	0.0063	0.0042		Educational attainment	0.00974	0.00175
rs2589091	A	MVPA	-0.0006	0.0032		Educational attainment	-0.00949	0.00172
rs2668196	A	MVPA	-0.0227	0.004		Educational attainment	-0.0099	0.00217
rs268120	A	MVPA	0.0065	0.0039		Educational attainment	0.01244	0.00196
rs2702575	T	MVPA	-0.0053	0.0033		Educational attainment	-0.00989	0.00175
rs2706762	T	MVPA	0.002	0.0046		Educational attainment	0.01484	0.00246
rs2725370	T	MVPA	-0.0187	0.0044		Educational attainment	-0.01536	0.00187
rs277828	A	MVPA	-0.0026	0.0037		Educational attainment	-0.01091	0.00196
rs2819336	T	MVPA	0.0085	0.0042		Educational attainment	0.01828	0.00177
rs2820314	A	MVPA	0.0159	0.0043		Educational attainment	0.011	0.0018
rs2833481	T	MVPA	-0.0076	0.0064		Educational attainment	-0.01583	0.00266
rs28373063	C	MVPA	0.0207	0.0053		Educational attainment	0.01389	0.00229
rs28513670	A	MVPA	0.0003	0.0054		Educational attainment	-0.01477	0.00225
rs28661002	T	MVPA	0.0082	0.0048		Educational attainment	0.01099	0.00198
rs2885198	A	MVPA	0.0025	0.0032		Educational attainment	0.01025	0.0017
rs2923431	C	MVPA	0.0096	0.0042		Educational attainment	0.0114	0.00176
rs2964197	T	MVPA	0.0048	0.0041		Educational attainment	0.01177	0.0017
rs2971970	T	MVPA	0.0089	0.0039		Educational attainment	-0.01654	0.00207
rs2998315	A	MVPA	-0.0066	0.0035		Educational attainment	-0.01269	0.00171
rs301800	T	MVPA	0.008	0.0042		Educational attainment	0.01516	0.00224
rs3026996	A	MVPA	0.0099	0.0047		Educational attainment	0.01537	0.00199
rs31940	A	MVPA	0.0064	0.0059		Educational attainment	0.01548	0.00246
rs336620	C	MVPA	0.0243	0.0044		Educational attainment	0.0059	0.00185
rs337637	A	MVPA	0.001	0.0033		Educational attainment	0.01123	0.00177
rs339054	T	MVPA	0.0009	0.0032		Educational attainment	-0.0117	0.0017
rs34316	A	MVPA	0.0041	0.0032		Educational attainment	0.02016	0.00177
rs34394051	A	MVPA	-0.0027	0.0056		Educational attainment	-0.01392	0.0024
rs34485537	T	MVPA	0.0057	0.0042		Educational attainment	0.01075	0.00173
rs34853711	C	MVPA	-0.0103	0.0049		Educational attainment	-0.01596	0.00206
rs35039375	A	MVPA	0.0201	0.0071		Educational attainment	0.01983	0.00293
rs35115993	T	MVPA	-0.0023	0.0059		Educational attainment	-0.01587	0.00241
rs35309068	T	MVPA	-0.0055	0.0041		Educational attainment	-0.01321	0.00171
rs35316276	T	MVPA	0.0104	0.0046		Educational attainment	0.01173	0.00194
rs35417702	T	MVPA	-0.0071	0.0041		Educational attainment	-0.01445	0.0017
rs35475880	T	MVPA	-0.0078	0.005		Educational attainment	-0.01511	0.00208
rs35518360	A	MVPA	0.0336	0.0076		Educational attainment	0.01875	0.00327
rs35532491	A	MVPA	-0.0065	0.0067		Educational attainment	-0.02007	0.00286
rs35836525	C	MVPA	0.0209	0.011		Educational attainment	0.02788	0.00506
rs35919256	A	MVPA	0.0093	0.0043		Educational attainment	0.01032	0.00177
rs36083520	T	MVPA	-0.0019	0.0053		Educational attainment	-0.01629	0.00223
rs36085856	C	MVPA	-0.0101	0.0081		Educational attainment	0.0201	0.00354
rs36119825	A	MVPA	0.0082	0.0041		Educational attainment	0.01063	0.00171
rs3747631	C	MVPA	0.0227	0.005		Educational attainment	0.02207	0.00208
rs3781339	T	MVPA	-0.0031	0.0039		Educational attainment	-0.01247	0.00219
rs3796348	A	MVPA	0.0027	0.0042		Educational attainment	0.01032	0.00175
rs3800546	C	MVPA	0.0074	0.0037		Educational attainment	0.01183	0.00194
rs3809634	A	MVPA	-0.0059	0.0034		Educational attainment	-0.01058	0.00185
rs3812281	T	MVPA	0.0013	0.0032		Educational attainment	0.01228	0.00174
rs3890802	A	MVPA	0.0002	0.0036		Educational attainment	-0.01133	0.00191
rs3897821	A	MVPA	0.0103	0.0033		Educational attainment	0.01502	0.0018
rs401687	C	MVPA	0.012	0.0041		Educational attainment	0.01144	0.0017
rs406413	A	MVPA	0.0043	0.0039		Educational attainment	0.01695	0.00209
rs4073894	A	MVPA	0.0019	0.004		Educational attainment	0.01524	0.00211
rs4144624	T	MVPA	-0.0071	0.0044		Educational attainment	-0.01338	0.00239
rs4328757	T	MVPA	0.0076	0.0032		Educational attainment	0.01067	0.00174
rs4352658	T	MVPA	-0.0142	0.0074		Educational attainment	-0.0212	0.00308
rs4369924	A	MVPA	0.0073	0.0056		Educational attainment	0.01362	0.00234
rs4382592	T	MVPA	-0.0135	0.0034		Educational attainment	-0.01636	0.00185
rs4384309	A	MVPA	0.0102	0.0041		Educational attainment	0.0109	0.00172
rs4442732	A	MVPA	0.0051	0.0033		Educational attainment	0.01063	0.00176
rs4652135	A	MVPA	-0.0021	0.0044		Educational attainment	0.01219	0.0019
rs4663624	T	MVPA	0.0081	0.0032		Educational attainment	0.00976	0.00174
rs4675248	A	MVPA	-0.0018	0.0042		Educational attainment	-0.01004	0.00173
rs4726070	A	MVPA	0.0059	0.0032		Educational attainment	0.01251	0.00174
rs4733264	C	MVPA	-0.0093	0.004		Educational attainment	-0.00954	0.00174
rs4757957	C	MVPA	0.0041	0.0034		Educational attainment	0.0141	0.00184
rs4760687	A	MVPA	-0.0039	0.0034		Educational attainment	-0.01039	0.00183
rs4766424	C	MVPA	0.01	0.005		Educational attainment	0.0141	0.00258
rs4778058	T	MVPA	-0.0071	0.0041		Educational attainment	-0.01017	0.0017
rs4780563	A	MVPA	-0.0052	0.0048		Educational attainment	-0.01398	0.00245
rs4787457	A	MVPA	0.0018	0.0042		Educational attainment	0.01741	0.00176
rs4810227	A	MVPA	0.0001	0.0042		Educational attainment	0.01272	0.00175
rs481940	T	MVPA	0.0038	0.0037		Educational attainment	0.0119	0.00195
rs4839155	T	MVPA	0.0061	0.0037		Educational attainment	0.01251	0.002
rs4846724	A	MVPA	0.0092	0.0032		Educational attainment	0.01018	0.0017
rs4858670	T	MVPA	-0.0084	0.0034		Educational attainment	-0.0101	0.00183
rs4865512	A	MVPA	0.024	0.0042		Educational attainment	-0.00032	0.00174
rs4877516	A	MVPA	-0.0087	0.0032		Educational attainment	-0.01163	0.00171
rs4904523	A	MVPA	-0.0031	0.0032		Educational attainment	-0.00936	0.0017
rs4964046	A	MVPA	-0.0055	0.0033		Educational attainment	-0.01053	0.00178
rs4972400	A	MVPA	-0.0021	0.0043		Educational attainment	0.01156	0.00181
rs4977885	A	MVPA	-0.0027	0.0042		Educational attainment	-0.01154	0.00176
rs4984541	A	MVPA	-0.0008	0.0039		Educational attainment	-0.01233	0.00207
rs527277	A	MVPA	-0.0058	0.0045		Educational attainment	0.01286	0.00188
rs535307	A	MVPA	-0.0017	0.0044		Educational attainment	0.01004	0.00184
rs55641816	T	MVPA	-0.0204	0.0061		Educational attainment	-0.01462	0.00262
rs55736314	C	MVPA	-0.011	0.0041		Educational attainment	-0.01431	0.00174
rs55771711	C	MVPA	0.0078	0.0047		Educational attainment	0.01555	0.00199
rs56194430	T	MVPA	-0.0149	0.0055		Educational attainment	-0.01514	0.00232
rs56391344	A	MVPA	0.0126	0.0047		Educational attainment	0.01571	0.00197
rs563954	A	MVPA	-0.0037	0.0032		Educational attainment	-0.00976	0.00175
rs57016874	T	MVPA	-0.0015	0.0104		Educational attainment	0.02902	0.00457
rs5763431	T	MVPA	0.0117	0.0042		Educational attainment	0.01125	0.00176
rs59480703	C	MVPA	-0.0003	0.0051		Educational attainment	-0.01237	0.00215
rs59953820	A	MVPA	-0.0144	0.0069		Educational attainment	-0.01595	0.00289
rs60096640	A	MVPA	0.0104	0.0067		Educational attainment	0.01574	0.00273
rs60483752	C	MVPA	0.0045	0.0041		Educational attainment	0.01078	0.00172
rs6067645	A	MVPA	-0.0048	0.0032		Educational attainment	-0.01003	0.00173
rs6122735	T	MVPA	-0.0007	0.0041		Educational attainment	0.0105	0.00174
rs6123924	A	MVPA	0.0151	0.0057		Educational attainment	0.01528	0.00235
rs613872	T	MVPA	-0.0128	0.0042		Educational attainment	-0.0175	0.00227
rs62155873	T	MVPA	-0.0197	0.0061		Educational attainment	-0.01441	0.00259
rs62157915	T	MVPA	-0.0063	0.008		Educational attainment	-0.02091	0.00348
rs62166492	A	MVPA	-0.0103	0.0081		Educational attainment	0.02846	0.0034
rs62174974	A	MVPA	-0.0171	0.0051		Educational attainment	-0.01191	0.00215
rs62177359	A	MVPA	-0.0169	0.0112		Educational attainment	-0.0304	0.00475
rs62184480	T	MVPA	-0.0139	0.0045		Educational attainment	-0.01528	0.00191
rs622169	T	MVPA	0.0016	0.0033		Educational attainment	0.00999	0.00178
rs62247449	C	MVPA	0.006	0.0041		Educational attainment	0.01137	0.00171
rs62260764	C	MVPA	-0.0221	0.0046		Educational attainment	-0.01224	0.00196
rs62439690	A	MVPA	-0.0061	0.0047		Educational attainment	-0.01087	0.00194
rs62444881	T	MVPA	0.0257	0.0053		Educational attainment	0.01815	0.00217
rs635754	A	MVPA	0.0086	0.0032		Educational attainment	0.0134	0.00173
rs6421926	T	MVPA	-0.0103	0.0034		Educational attainment	-0.01181	0.00182
rs6427178	A	MVPA	0.0229	0.0041		Educational attainment	0.00495	0.0017
rs6429082	T	MVPA	0.0018	0.0032		Educational attainment	-0.01078	0.0017
rs6436555	A	MVPA	0.009	0.0032		Educational attainment	0.01012	0.0017
rs6440008	T	MVPA	-0.0005	0.0042		Educational attainment	-0.00976	0.00175
rs6457996	T	MVPA	0.0047	0.0041		Educational attainment	0.01014	0.0017
rs6493265	T	MVPA	-0.008	0.0032		Educational attainment	-0.01385	0.00174
rs6513959	A	MVPA	0.0119	0.0045		Educational attainment	0.01177	0.00185
rs6535149	T	MVPA	0.0009	0.0035		Educational attainment	-0.01051	0.00189
rs6557171	T	MVPA	-0.0018	0.0034		Educational attainment	-0.01567	0.00181
rs6573552	T	MVPA	-0.0018	0.0041		Educational attainment	-0.01086	0.0017
rs663234	C	MVPA	0.0112	0.0042		Educational attainment	0.01005	0.00174
rs66641143	T	MVPA	-0.0309	0.011		Educational attainment	-0.03162	0.00486
rs66671632	T	MVPA	-0.0101	0.0061		Educational attainment	-0.01838	0.00254
rs6678474	A	MVPA	0.0133	0.0096		Educational attainment	0.02927	0.00513
rs6731373	A	MVPA	-0.0068	0.0034		Educational attainment	-0.01256	0.00181
rs6736898	A	MVPA	-0.0045	0.0033		Educational attainment	0.01032	0.00178
rs6774533	T	MVPA	0.0014	0.0039		Educational attainment	0.0126	0.00187
rs67885444	T	MVPA	0.0058	0.0055		Educational attainment	0.01406	0.00232
rs67890737	A	MVPA	-0.0119	0.0043		Educational attainment	-0.01141	0.00179
rs6805241	T	MVPA	-0.0034	0.0038		Educational attainment	0.01413	0.00203
rs6821231	T	MVPA	-0.0027	0.0036		Educational attainment	-0.01217	0.00197
rs6835277	A	MVPA	0.0079	0.0034		Educational attainment	0.01	0.00179
rs6867851	C	MVPA	-0.002	0.0032		Educational attainment	-0.012	0.00173
rs6871635	A	MVPA	-0.0021	0.0033		Educational attainment	-0.00946	0.00173
rs6959891	A	MVPA	0.0055	0.0035		Educational attainment	0.01136	0.00189
rs7012546	T	MVPA	-0.0058	0.0041		Educational attainment	0.01009	0.00172
rs7016302	C	MVPA	0.0065	0.0042		Educational attainment	-0.01243	0.00228
rs702606	T	MVPA	0.0067	0.006		Educational attainment	0.01427	0.0025
rs7029718	A	MVPA	0.0129	0.0041		Educational attainment	0.02439	0.00174
rs7077657	C	MVPA	-0.0067	0.0041		Educational attainment	-0.00996	0.00174
rs710629	A	MVPA	0.0041	0.0043		Educational attainment	0.01053	0.00177
rs7108020	A	MVPA	0.0044	0.0034		Educational attainment	0.01094	0.00178
rs7117878	A	MVPA	-0.0216	0.0043		Educational attainment	-0.01036	0.00182
rs7136760	A	MVPA	0.0044	0.0033		Educational attainment	0.01018	0.00177
rs7139165	A	MVPA	0.0058	0.0044		Educational attainment	0.01136	0.00195
rs71415374	T	MVPA	0.0139	0.007		Educational attainment	0.02142	0.00307
rs71432775	A	MVPA	-0.0029	0.0046		Educational attainment	0.0113	0.00198
rs71646142	T	MVPA	0.0035	0.0052		Educational attainment	0.01286	0.00217
rs7188873	A	MVPA	0.0143	0.0042		Educational attainment	0.0106	0.00175
rs7215889	T	MVPA	0.0066	0.0047		Educational attainment	0.01132	0.00196
rs7233920	A	MVPA	-0.0082	0.0037		Educational attainment	-0.01315	0.00202
rs72486027	T	MVPA	-0.0084	0.0047		Educational attainment	-0.01123	0.00197
rs7257460	T	MVPA	0.0027	0.0035		Educational attainment	0.01145	0.00189
rs7278859	A	MVPA	0.0019	0.0044		Educational attainment	-0.01013	0.00185
rs72802200	A	MVPA	0.0121	0.0209		Educational attainment	0.04604	0.00838
rs728054	A	MVPA	-0.0046	0.0033		Educational attainment	-0.01274	0.00177
rs72828517	T	MVPA	-0.0085	0.0053		Educational attainment	-0.01836	0.00224
rs72829857	A	MVPA	-0.0153	0.0048		Educational attainment	-0.01516	0.00202
rs72840994	T	MVPA	0.0056	0.0051		Educational attainment	-0.01247	0.00216
rs72972965	A	MVPA	0.007	0.0043		Educational attainment	0.01015	0.00183
rs72974219	C	MVPA	0.011	0.0044		Educational attainment	0.01035	0.00187
rs730384	A	MVPA	0.0091	0.0032		Educational attainment	0.01016	0.00171
rs73082936	T	MVPA	0.0075	0.007		Educational attainment	0.01997	0.00298
rs7321274	A	MVPA	0.0004	0.004		Educational attainment	0.01275	0.00211
rs73301698	A	MVPA	0.0057	0.005		Educational attainment	-0.01291	0.00208
rs7332724	T	MVPA	-0.0035	0.0035		Educational attainment	-0.01149	0.00189
rs73344830	A	MVPA	0.0084	0.0041		Educational attainment	0.0172	0.00172
rs73496688	A	MVPA	0.013	0.0057		Educational attainment	0.01429	0.00238
rs736282	T	MVPA	0.0095	0.0032		Educational attainment	0.01082	0.0017
rs73874335	T	MVPA	-0.0139	0.0089		Educational attainment	-0.0199	0.00361
rs743316	T	MVPA	0.0022	0.0039		Educational attainment	0.01185	0.00208
rs74453875	A	MVPA	0.0313	0.011		Educational attainment	0.0249	0.00449
rs74545339	A	MVPA	-0.0302	0.0065		Educational attainment	-0.01626	0.00269
rs74701752	T	MVPA	0.0153	0.0068		Educational attainment	0.01591	0.00285
rs74944275	T	MVPA	0.0231	0.0098		Educational attainment	0.02739	0.00424
rs74998289	T	MVPA	-0.0228	0.0049		Educational attainment	0.01821	0.00213
rs7516923	A	MVPA	-0.0168	0.0048		Educational attainment	-0.01567	0.00264
rs7526112	T	MVPA	0.0042	0.0042		Educational attainment	0.01215	0.00177
rs75755471	A	MVPA	-0.0005	0.0081		Educational attainment	-0.01891	0.00344
rs7575637	A	MVPA	0.0028	0.0032		Educational attainment	0.01136	0.00171
rs7595950	T	MVPA	0.0007	0.0041		Educational attainment	0.00993	0.0017
rs7603132	A	MVPA	0.0087	0.005		Educational attainment	0.01317	0.00215
rs76076331	T	MVPA	0.0247	0.0062		Educational attainment	0.01873	0.00248
rs7625428	T	MVPA	0.0089	0.0032		Educational attainment	0.00989	0.00174
rs76549394	A	MVPA	-0.006	0.0093		Educational attainment	-0.02605	0.00422
rs77025239	A	MVPA	-0.009	0.0057		Educational attainment	-0.01422	0.00234
rs77128898	T	MVPA	0.0031	0.0112		Educational attainment	-0.02769	0.00482
rs77554090	T	MVPA	-0.0233	0.0078		Educational attainment	-0.02032	0.00327
rs77835879	A	MVPA	0.001	0.0068		Educational attainment	0.01601	0.00288
rs7796203	A	MVPA	-0.0143	0.0041		Educational attainment	-0.01074	0.00171
rs7803932	A	MVPA	0.0006	0.0042		Educational attainment	0.0143	0.00226
rs7833201	C	MVPA	-0.0083	0.0062		Educational attainment	-0.01532	0.00262
rs78721320	A	MVPA	0.011	0.0052		Educational attainment	0.01307	0.00219
rs790647	A	MVPA	0	0.0037		Educational attainment	-0.01482	0.00202
rs7920624	A	MVPA	0.0078	0.0032		Educational attainment	0.01181	0.0017
rs7924036	T	MVPA	0.0164	0.0041		Educational attainment	0.01501	0.0017
rs79265434	A	MVPA	-0.0131	0.0063		Educational attainment	-0.02331	0.00262
rs79269403	A	MVPA	-0.0025	0.0048		Educational attainment	0.01447	0.00204
rs7928017	A	MVPA	0.0089	0.0041		Educational attainment	0.00953	0.00172
rs7928622	A	MVPA	-0.0069	0.0034		Educational attainment	-0.01011	0.00181
rs79375112	A	MVPA	0.005	0.0061		Educational attainment	0.01529	0.00257
rs7943853	T	MVPA	0.0036	0.0048		Educational attainment	0.01128	0.00201
rs795230	T	MVPA	-0.0014	0.0032		Educational attainment	0.00952	0.00172
rs79523955	A	MVPA	0.0141	0.0068		Educational attainment	0.01802	0.00283
rs7977614	A	MVPA	-0.008	0.0038		Educational attainment	-0.01325	0.00198
rs8008382	T	MVPA	0.0032	0.0044		Educational attainment	-0.01208	0.00185
rs80171383	A	MVPA	0.0091	0.0058		Educational attainment	0.0145	0.00241
rs8020034	A	MVPA	0.0036	0.0042		Educational attainment	0.01782	0.00223
rs818415	T	MVPA	-0.0021	0.0052		Educational attainment	-0.01235	0.00219
rs837080	T	MVPA	-0.0053	0.0032		Educational attainment	-0.01092	0.0017
rs892612	A	MVPA	-0.0096	0.0046		Educational attainment	-0.01464	0.00237
rs925161	C	MVPA	-0.0105	0.0041		Educational attainment	-0.00941	0.0017
rs9267658	T	MVPA	0.0212	0.0044		Educational attainment	0.01535	0.00239
rs9289300	T	MVPA	-0.0042	0.0056		Educational attainment	-0.01512	0.00234
rs929175	A	MVPA	-0.0067	0.0033		Educational attainment	-0.00997	0.00177
rs9320493	A	MVPA	-0.001	0.0044		Educational attainment	0.01394	0.0024
rs9342482	T	MVPA	0	0.0047		Educational attainment	0.01264	0.00197
rs9349956	A	MVPA	-0.0011	0.0043		Educational attainment	-0.01881	0.00225
rs9371881	A	MVPA	-0.0008	0.0033		Educational attainment	0.01036	0.00178
rs9372625	A	MVPA	0.0128	0.0033		Educational attainment	0.02383	0.00176
rs9384679	T	MVPA	0.0093	0.0032		Educational attainment	-0.00959	0.00176
rs9386319	A	MVPA	0.0002	0.0032		Educational attainment	-0.00991	0.00174
rs9386787	A	MVPA	0.0024	0.0041		Educational attainment	-0.00958	0.0017
rs9388490	T	MVPA	0.0019	0.0032		Educational attainment	0.00972	0.00171
rs9436866	A	MVPA	-0.0041	0.005		Educational attainment	-0.01882	0.00289
rs9503598	A	MVPA	0.0007	0.0035		Educational attainment	0.01079	0.00171
rs9529119	C	MVPA	0.0117	0.0037		Educational attainment	0.01295	0.00204
rs9536961	A	MVPA	0.0054	0.0034		Educational attainment	-0.01242	0.0018
rs9556958	T	MVPA	-0.0198	0.0041		Educational attainment	-0.0108	0.0017
rs9557378	A	MVPA	-0.009	0.0036		Educational attainment	-0.01094	0.00193
rs9616906	A	MVPA	0.0021	0.0032		Educational attainment	0.01497	0.00172
rs969512	A	MVPA	-0.0038	0.0043		Educational attainment	-0.01249	0.00179
rs9704097	A	MVPA	-0.0111	0.0041		Educational attainment	-0.0103	0.00171
rs9771228	T	MVPA	0.0027	0.0033		Educational attainment	0.01182	0.00178
rs9820604	T	MVPA	0.0083	0.0042		Educational attainment	0.01346	0.00225
rs9882532	T	MVPA	0.0076	0.0033		Educational attainment	0.01208	0.00177
rs9903845	A	MVPA	-0.02	0.0034		Educational attainment	-0.00363	0.00182
rs9914918	A	MVPA	0.0092	0.0045		Educational attainment	0.01155	0.00189
rs9933256	A	MVPA	-0.0003	0.0041		Educational attainment	0.01134	0.00172
rs9936270	T	MVPA	-0.0079	0.0047		Educational attainment	-0.0136	0.00198
rs9938678	A	MVPA	-0.0061	0.0048		Educational attainment	-0.01355	0.00205
rs9964724	T	MVPA	0.0122	0.0034		Educational attainment	0.01978	0.00183
rs997123	T	MVPA	0.0008	0.0041		Educational attainment	-0.00966	0.0017
rs10001365	A	MVPA	-0.0021	0.0032		Smoking initiation	-0.0106	0.0018
rs1004787	A	MVPA	-0.006	0.0036		Smoking initiation	0.0124	0.00178
rs10159545	C	MVPA	0.0078	0.0043		Smoking initiation	-0.0126	0.00186
rs10233018	A	MVPA	0.0128	0.0041		Smoking initiation	-0.0132	0.00177
rs10247428	A	MVPA	0.0005	0.0041		Smoking initiation	0.00883	0.00178
rs10279261	A	MVPA	-0.01	0.0033		Smoking initiation	-0.0101	0.00187
rs10490159	T	MVPA	-0.0027	0.0033		Smoking initiation	0.0117	0.00181
rs10498846	T	MVPA	-0.0037	0.0032		Smoking initiation	0.00906	0.00178
rs10905461	T	MVPA	-0.0043	0.0037		Smoking initiation	0.0107	0.00207
rs10945141	A	MVPA	0.0028	0.0036		Smoking initiation	0.00825	0.00199
rs10956809	C	MVPA	0.0058	0.0041		Smoking initiation	-0.00809	0.00178
rs11057005	A	MVPA	-0.0102	0.0032		Smoking initiation	0.0104	0.0018
rs11078713	A	MVPA	-0.011	0.0032		Smoking initiation	0.0084	0.00182
rs11135030	T	MVPA	-0.0054	0.0034		Smoking initiation	0.00823	0.00193
rs1154693	A	MVPA	-0.0021	0.0056		Smoking initiation	-0.0145	0.00247
rs1160545	T	MVPA	0.0249	0.0041		Smoking initiation	-0.00449	0.00179
rs1160685	C	MVPA	0.0072	0.0032		Smoking initiation	-0.00988	0.00178
rs11658881	A	MVPA	0.0036	0.0032		Smoking initiation	-0.00946	0.0018
rs11712680	A	MVPA	-0.007	0.0041		Smoking initiation	0.0126	0.00225
rs117143374	T	MVPA	0.0025	0.0058		Smoking initiation	-0.0125	0.00272
rs11716779	A	MVPA	0.0136	0.0037		Smoking initiation	-0.00834	0.002
rs11721059	T	MVPA	-0.0001	0.0032		Smoking initiation	0.00895	0.00177
rs11768481	A	MVPA	-0.0005	0.0043		Smoking initiation	-0.0103	0.00193
rs11872397	A	MVPA	0.0008	0.0047		Smoking initiation	-0.012	0.00206
rs11873164	T	MVPA	0.011	0.0055		Smoking initiation	-0.0135	0.00248
rs12027999	T	MVPA	-0.0106	0.0061		Smoking initiation	0.0143	0.00267
rs12042107	T	MVPA	-0.0053	0.0041		Smoking initiation	0.00858	0.00177
rs12112638	A	MVPA	-0.0003	0.0046		Smoking initiation	0.0108	0.00201
rs12186738	T	MVPA	-0.0011	0.0058		Smoking initiation	-0.0133	0.00245
rs12333760	T	MVPA	-0.0184	0.0055		Smoking initiation	0.0127	0.00238
rs12356821	C	MVPA	-0.0036	0.0046		Smoking initiation	0.0141	0.00256
rs12357890	A	MVPA	0.0225	0.0041		Smoking initiation	-0.000355	0.00179
rs12441907	A	MVPA	-0.0005	0.004		Smoking initiation	-0.0127	0.00224
rs12474587	T	MVPA	0.0063	0.0032		Smoking initiation	0.0111	0.00179
rs12545053	A	MVPA	-0.0012	0.0032		Smoking initiation	-0.0103	0.00181
rs12662631	T	MVPA	0.0015	0.0034		Smoking initiation	0.0111	0.00192
rs12923427	T	MVPA	0.0009	0.004		Smoking initiation	-0.00996	0.00221
rs13030994	A	MVPA	0.0022	0.0041		Smoking initiation	0.0157	0.00176
rs13136052	T	MVPA	-0.0018	0.0035		Smoking initiation	-0.00838	0.00182
rs13201721	T	MVPA	0.0255	0.004		Smoking initiation	0.00247	0.002
rs13261666	T	MVPA	0.0137	0.0031		Smoking initiation	-0.0113	0.00176
rs1343432	C	MVPA	-0.0032	0.0045		Smoking initiation	0.0104	0.00211
rs134529	T	MVPA	-0.0041	0.0033		Smoking initiation	0.00809	0.00182
rs1355334	A	MVPA	-0.0078	0.0034		Smoking initiation	0.0103	0.00187
rs1385108	T	MVPA	-0.0014	0.0046		Smoking initiation	0.0121	0.00207
rs1435741	A	MVPA	-0.0062	0.0032		Smoking initiation	0.0134	0.00178
rs1445649	T	MVPA	0.0055	0.0031		Smoking initiation	-0.00951	0.00177
rs1518393	A	MVPA	-0.0064	0.0042		Smoking initiation	-0.00903	0.00185
rs1555445	A	MVPA	0.0025	0.0034		Smoking initiation	-0.00918	0.00191
rs1565735	A	MVPA	-0.0039	0.004		Smoking initiation	-0.0176	0.00227
rs1625595	T	MVPA	-0.0213	0.0032		Smoking initiation	0.0019	0.00177
rs1691471	T	MVPA	0.0379	0.0042		Smoking initiation	0.00442	0.00183
rs17234745	T	MVPA	-0.0041	0.0043		Smoking initiation	0.0106	0.00256
rs17534089	A	MVPA	-0.001	0.0047		Smoking initiation	0.0149	0.00251
rs1899896	T	MVPA	-0.0029	0.0034		Smoking initiation	0.012	0.00194
rs1971318	T	MVPA	0.0028	0.0056		Smoking initiation	0.0126	0.00244
rs2046850	T	MVPA	-0.0006	0.0039		Smoking initiation	-0.0108	0.00222
rs2050586	C	MVPA	0.0016	0.0042		Smoking initiation	-0.00914	0.00184
rs2107300	C	MVPA	-0.0026	0.0044		Smoking initiation	0.0134	0.00251
rs2186122	A	MVPA	0.0052	0.0032		Smoking initiation	-0.0125	0.00179
rs222449	A	MVPA	-0.0021	0.0052		Smoking initiation	0.0115	0.0022
rs2276825	T	MVPA	-0.0042	0.0036		Smoking initiation	-0.0103	0.00208
rs2344508	A	MVPA	-0.0067	0.0032		Smoking initiation	-0.00933	0.00178
rs2378662	A	MVPA	0.0004	0.0032		Smoking initiation	0.00862	0.00178
rs240963	T	MVPA	-0.008	0.0056		Smoking initiation	0.0175	0.00242
rs266047	A	MVPA	0.0152	0.0041		Smoking initiation	-0.0134	0.00178
rs2668196	A	MVPA	-0.0227	0.004		Smoking initiation	-0.000423	0.00228
rs27003	T	MVPA	0.009	0.0034		Smoking initiation	-0.0119	0.00192
rs292071	T	MVPA	0.0053	0.0037		Smoking initiation	-0.0103	0.00198
rs3001723	A	MVPA	0.0008	0.0035		Smoking initiation	0.0148	0.00192
rs301805	T	MVPA	0.0098	0.0032		Smoking initiation	-0.0103	0.0018
rs336620	C	MVPA	0.0243	0.0044		Smoking initiation	-0.000355	0.00194
rs35702515	T	MVPA	0.0168	0.0049		Smoking initiation	0.0106	0.00213
rs370935521	T	MVPA	0.0434	0.0075		Smoking initiation	-0.00474	0.00289
rs3800227	A	MVPA	0.0103	0.0036		Smoking initiation	-0.0101	0.00202
rs385301	T	MVPA	-0.0284	0.0047		Smoking initiation	-0.00333	0.00201
rs3904512	A	MVPA	0.0049	0.0032		Smoking initiation	-0.00867	0.00177
rs4044321	A	MVPA	-0.0034	0.0041		Smoking initiation	0.0131	0.00185
rs4236259	T	MVPA	-0.003	0.004		Smoking initiation	0.0114	0.0018
rs4523689	A	MVPA	-0.0006	0.0042		Smoking initiation	0.00757	0.00181
rs4543592	T	MVPA	0.0011	0.0032		Smoking initiation	-0.00887	0.00177
rs4549681	A	MVPA	-0.0065	0.0041		Smoking initiation	0.00955	0.00178
rs4571506	T	MVPA	0.0069	0.0036		Smoking initiation	-0.0126	0.00177
rs4674993	A	MVPA	-0.0026	0.004		Smoking initiation	0.0112	0.0022
rs4759228	C	MVPA	0	0.0036		Smoking initiation	-0.0101	0.00198
rs4785836	T	MVPA	0.008	0.0042		Smoking initiation	0.00966	0.00182
rs4865512	A	MVPA	0.024	0.0042		Smoking initiation	0.00644	0.0018
rs56820925	T	MVPA	-0.005	0.0042		Smoking initiation	-0.0104	0.00184
rs568546	T	MVPA	0.0237	0.0041		Smoking initiation	-0.00462	0.00178
rs6050446	A	MVPA	0.0053	0.0092		Smoking initiation	-0.0315	0.00527
rs62098013	A	MVPA	-0.0145	0.0043		Smoking initiation	0.0109	0.00187
rs6265	T	MVPA	-0.0006	0.0041		Smoking initiation	-0.014	0.00224
rs6427178	A	MVPA	0.0229	0.0041		Smoking initiation	-0.00112	0.00176
rs6433897	T	MVPA	0.0014	0.0036		Smoking initiation	-0.00999	0.00203
rs6508144	C	MVPA	0.0045	0.0032		Smoking initiation	0.00883	0.0018
rs6669839	T	MVPA	-0.0047	0.0039		Smoking initiation	0.0123	0.00218
rs6728726	T	MVPA	-0.0103	0.0043		Smoking initiation	-0.0158	0.00235
rs6893752	A	MVPA	-0.0141	0.0036		Smoking initiation	0.0102	0.00201
rs7024924	T	MVPA	-0.0038	0.0042		Smoking initiation	-0.0106	0.00235
rs7197072	T	MVPA	0.0062	0.0048		Smoking initiation	-0.00986	0.00206
rs7224742	T	MVPA	0.0059	0.0042		Smoking initiation	-0.00808	0.00182
rs7322872	T	MVPA	0.0087	0.005		Smoking initiation	-0.0108	0.00219
rs74373890	C	MVPA	-0.0132	0.0101		Smoking initiation	0.022	0.00436
rs7555507	T	MVPA	-0.0042	0.0041		Smoking initiation	-0.0108	0.00177
rs7585579	C	MVPA	-0.0006	0.0032		Smoking initiation	-0.00792	0.00179
rs7613360	T	MVPA	-0.0247	0.0042		Smoking initiation	0.00817	0.00182
rs76214862	A	MVPA	-0.0052	0.0052		Smoking initiation	0.012	0.00227
rs7901883	A	MVPA	-0.0042	0.0038		Smoking initiation	-0.0099	0.00214
rs7921378	C	MVPA	-0.0003	0.0032		Smoking initiation	-0.0125	0.00178
rs7929518	A	MVPA	-0.001	0.0038		Smoking initiation	-0.0113	0.00212
rs7938812	T	MVPA	0.0038	0.0032		Smoking initiation	-0.0185	0.0018
rs7947218	A	MVPA	-0.0057	0.0033		Smoking initiation	-0.00891	0.00186
rs7969559	A	MVPA	0.0034	0.0035		Smoking initiation	0.00965	0.00197
rs846799	A	MVPA	-0.0067	0.0041		Smoking initiation	0.00917	0.00178
rs9401770	A	MVPA	0.0155	0.0046		Smoking initiation	0.0107	0.00198
rs9423279	C	MVPA	-0.0013	0.0044		Smoking initiation	0.00845	0.00197
rs9540729	A	MVPA	-0.0074	0.0031		Smoking initiation	0.00784	0.00176
rs9903845	A	MVPA	-0.02	0.0034		Smoking initiation	0.00781	0.0019
rs993700	T	MVPA	-0.0112	0.0038		Smoking initiation	0.012	0.00213
rs10085696	A	MVPA	-0.0037	0.0042		Alcohol consumption	0.016	0.00249
rs10753661	A	MVPA	-0.0114	0.0044		Alcohol consumption	-0.0113	0.00209
rs1123285	C	MVPA	-0.0027	0.0034		Alcohol consumption	0.0127	0.00208
rs1160545	T	MVPA	0.0249	0.0041		Alcohol consumption	-0.00423	0.00199
rs11860773	T	MVPA	0	0.0052		Alcohol consumption	0.0155	0.00251
rs1229984	T	MVPA	0.0316	0.0129		Alcohol consumption	-0.209	0.00673
rs12357890	A	MVPA	0.0225	0.0041		Alcohol consumption	0.00319	0.00195
rs1260326	T	MVPA	0.0024	0.0032		Alcohol consumption	-0.0233	0.00196
rs13107325	T	MVPA	-0.0314	0.0066		Alcohol consumption	-0.0369	0.00395
rs13201721	T	MVPA	0.0255	0.004		Alcohol consumption	-0.00235	0.00224
rs13332432	C	MVPA	0.0031	0.0045		Alcohol consumption	-0.0142	0.00219
rs1387766	A	MVPA	-0.0019	0.0032		Alcohol consumption	-0.0108	0.00198
rs153106	T	MVPA	0.003	0.0041		Alcohol consumption	0.0137	0.00196
rs1625595	T	MVPA	-0.0213	0.0032		Alcohol consumption	-0.00123	0.00198
rs16854020	A	MVPA	0.0036	0.0049		Alcohol consumption	0.018	0.00289
rs1691471	T	MVPA	0.0379	0.0042		Alcohol consumption	0.0109	0.002
rs17177078	T	MVPA	-0.0076	0.0066		Alcohol consumption	-0.0248	0.0041
rs17542254	A	MVPA	0.0087	0.0036		Alcohol consumption	-0.0131	0.00214
rs2049045	C	MVPA	-0.0012	0.0041		Alcohol consumption	-0.0137	0.00251
rs2299409	A	MVPA	-0.0028	0.0041		Alcohol consumption	-0.0104	0.00192
rs2668196	A	MVPA	-0.0227	0.004		Alcohol consumption	-0.000775	0.00248
rs28601761	C	MVPA	-0.0008	0.0042		Alcohol consumption	-0.0116	0.00201
rs28680958	A	MVPA	0.0032	0.0049		Alcohol consumption	-0.0136	0.00237
rs28712821	A	MVPA	-0.0054	0.0042		Alcohol consumption	0.0284	0.00199
rs28929474	T	MVPA	0.0093	0.0146		Alcohol consumption	-0.0477	0.00719
rs331939	A	MVPA	-0.0094	0.0033		Alcohol consumption	-0.0118	0.00202
rs336620	C	MVPA	0.0243	0.0044		Alcohol consumption	-0.0035	0.00209
rs34121753	A	MVPA	0.0107	0.0041		Alcohol consumption	-0.0112	0.00199
rs34704785	T	MVPA	-0.0106	0.0046		Alcohol consumption	-0.0114	0.00214
rs370935521	T	MVPA	0.0434	0.0075		Alcohol consumption	-0.00189	0.00334
rs3814877	T	MVPA	0.0075	0.0041		Alcohol consumption	-0.0113	0.00198
rs385301	T	MVPA	-0.0284	0.0047		Alcohol consumption	-0.00171	0.00219
rs4233567	T	MVPA	-0.0033	0.0043		Alcohol consumption	-0.013	0.00208
rs4309187	A	MVPA	0.0022	0.0035		Alcohol consumption	-0.0149	0.0021
rs4546329	T	MVPA	-0.0181	0.0032		Alcohol consumption	0.000787	0.00192
rs4752999	T	MVPA	0.0071	0.0033		Alcohol consumption	-0.0145	0.00207
rs4865512	A	MVPA	0.024	0.0042		Alcohol consumption	0.00834	0.00195
rs4916723	A	MVPA	0.0038	0.0032		Alcohol consumption	0.0115	0.00199
rs528301	A	MVPA	-0.0005	0.0032		Alcohol consumption	0.0156	0.00195
rs55872084	T	MVPA	0.0015	0.0047		Alcohol consumption	0.0129	0.00228
rs55932213	A	MVPA	-0.0055	0.0048		Alcohol consumption	-0.0129	0.0023
rs568546	T	MVPA	0.0237	0.0041		Alcohol consumption	-0.000489	0.00191
rs6106989	A	MVPA	-0.0032	0.0033		Alcohol consumption	0.0113	0.00204
rs6427178	A	MVPA	0.0229	0.0041		Alcohol consumption	-0.000543	0.00192
rs6573197	T	MVPA	-0.0021	0.0045		Alcohol consumption	-0.0123	0.00214
rs6739804	T	MVPA	0.0029	0.0034		Alcohol consumption	0.0129	0.00208
rs682011	T	MVPA	-0.001	0.0032		Alcohol consumption	-0.011	0.00194
rs6951574	T	MVPA	0.0024	0.0041		Alcohol consumption	-0.0135	0.00205
rs7106546	T	MVPA	0.0008	0.0037		Alcohol consumption	0.0132	0.00229
rs7613360	T	MVPA	-0.0247	0.0042		Alcohol consumption	-0.000727	0.00195
rs76640332	A	MVPA	0.0221	0.005		Alcohol consumption	-0.0219	0.0025
rs78234152	A	MVPA	-0.0128	0.0067		Alcohol consumption	0.0275	0.00306
rs79616692	C	MVPA	0.0047	0.0066		Alcohol consumption	0.019	0.00315
rs838145	A	MVPA	0.0052	0.0033		Alcohol consumption	-0.0161	0.00198
rs9903845	A	MVPA	-0.02	0.0034		Alcohol consumption	0.000326	0.00201
rs10002111	A	MVPA	-0.012	0.0038		Body mass index	0.0125	0.0021
rs10005883	T	MVPA	-0.0072	0.0034		Body mass index	0.0113	0.0018
rs10009336	T	MVPA	-0.0058	0.0043		Body mass index	-0.0127	0.0022
rs1000940	A	MVPA	0.0034	0.0035		Body mass index	-0.0152	0.0018
rs10033843	A	MVPA	-0.0081	0.0039		Body mass index	0.014	0.0021
rs1003879	A	MVPA	-0.014	0.0044		Body mass index	0.0111	0.0018
rs10050620	T	MVPA	0.0025	0.0043		Body mass index	-0.013	0.002
rs1006896	A	MVPA	-0.0069	0.0051		Body mass index	0.0227	0.0027
rs1009188	T	MVPA	-0.0004	0.0036		Body mass index	0.0124	0.0019
rs10092723	A	MVPA	0.0048	0.0036		Body mass index	-0.0133	0.002
rs10099330	A	MVPA	0.0033	0.0032		Body mass index	-0.0119	0.0017
rs10118866	T	MVPA	-0.0002	0.0038		Body mass index	0.0113	0.002
rs10118878	A	MVPA	0.0079	0.0031		Body mass index	0.0099	0.0017
rs10132280	A	MVPA	0.0029	0.0035		Body mass index	-0.0214	0.0018
rs10169594	T	MVPA	0.0052	0.0033		Body mass index	-0.012	0.0018
rs10182181	A	MVPA	0.0003	0.0031		Body mass index	-0.0327	0.0016
rs10192119	T	MVPA	0.0024	0.0042		Body mass index	-0.0151	0.0021
rs10197031	T	MVPA	-0.0018	0.0035		Body mass index	-0.0161	0.0019
rs10236427	T	MVPA	-0.0099	0.004		Body mass index	0.0123	0.0021
rs10263780	A	MVPA	-0.0112	0.0055		Body mass index	-0.0159	0.0026
rs1030015	T	MVPA	-0.0072	0.0031		Body mass index	0.0109	0.0017
rs1032179	A	MVPA	-0.0065	0.0037		Body mass index	-0.0138	0.002
rs1035010	T	MVPA	0.0032	0.0036		Body mass index	0.0139	0.002
rs1038088	T	MVPA	-0.0073	0.0031		Body mass index	-0.0115	0.0016
rs10420551	A	MVPA	0.0005	0.0035		Body mass index	0.0112	0.0019
rs1042124	A	MVPA	0.0013	0.004		Body mass index	0.0138	0.0022
rs10433609	A	MVPA	0.0015	0.0042		Body mass index	0.0163	0.0022
rs1045411	T	MVPA	0.0041	0.0035		Body mass index	-0.0139	0.0019
rs10460960	A	MVPA	0.0074	0.0049		Body mass index	0.0216	0.0025
rs1048637	T	MVPA	-0.0041	0.0032		Body mass index	-0.0094	0.0017
rs10496731	T	MVPA	-0.005	0.0033		Body mass index	0.0099	0.0017
rs10497870	A	MVPA	-0.0023	0.0032		Body mass index	0.0121	0.0016
rs10498767	C	MVPA	-0.0015	0.0032		Body mass index	-0.0138	0.0017
rs10499694	A	MVPA	0.0002	0.0031		Body mass index	0.013	0.0016
rs10506971	A	MVPA	0.0079	0.0032		Body mass index	-0.0142	0.0017
rs10510419	T	MVPA	-0.0057	0.0045		Body mass index	-0.0168	0.0023
rs10668	T	MVPA	-0.0007	0.0033		Body mass index	-0.0117	0.0017
rs10733051	A	MVPA	-0.0011	0.0032		Body mass index	0.0093	0.0016
rs10733682	A	MVPA	0.0034	0.0032		Body mass index	0.0148	0.0016
rs10742752	T	MVPA	-0.0024	0.0032		Body mass index	-0.0123	0.0017
rs10744146	A	MVPA	-0.0028	0.0031		Body mass index	-0.0113	0.0017
rs10747472	C	MVPA	0.0027	0.0034		Body mass index	0.0153	0.0018
rs10757259	A	MVPA	0.0039	0.0038		Body mass index	-0.0113	0.002
rs10757831	T	MVPA	-0.0043	0.0042		Body mass index	0.0121	0.0022
rs1075901	T	MVPA	-0.0018	0.0031		Body mass index	-0.0118	0.0016
rs10761785	T	MVPA	0.0162	0.0042		Body mass index	-0.0133	0.0016
rs10763587	T	MVPA	-0.0012	0.0035		Body mass index	0.0111	0.0019
rs10772055	C	MVPA	-0.0032	0.0046		Body mass index	-0.0147	0.0023
rs10779751	A	MVPA	0.0015	0.0035		Body mass index	0.0131	0.0018
rs10788494	C	MVPA	0.0064	0.0032		Body mass index	0.0132	0.0017
rs10790809	A	MVPA	0.0059	0.0041		Body mass index	-0.0113	0.0019
rs10797987	T	MVPA	0.0048	0.0041		Body mass index	-0.0117	0.0019
rs10817191	C	MVPA	0.0018	0.0032		Body mass index	0.0099	0.0017
rs10818099	A	MVPA	0.0025	0.0032		Body mass index	-0.0104	0.0017
rs10818810	A	MVPA	-0.0069	0.0033		Body mass index	0.0131	0.0017
rs10829164	T	MVPA	-0.0007	0.0045		Body mass index	0.0151	0.0024
rs10838202	C	MVPA	-0.0002	0.0032		Body mass index	0.0113	0.0017
rs10840606	A	MVPA	-0.0143	0.0042		Body mass index	-0.0146	0.0023
rs10842240	C	MVPA	-0.0004	0.0048		Body mass index	0.0195	0.0025
rs10850777	A	MVPA	-0.0009	0.0032		Body mass index	0.0108	0.0017
rs10858334	C	MVPA	-0.0059	0.0048		Body mass index	-0.0148	0.0025
rs10864728	A	MVPA	-0.0114	0.0042		Body mass index	0.011	0.0019
rs10886017	A	MVPA	-0.0013	0.0037		Body mass index	0.0146	0.0019
rs10892873	C	MVPA	-0.0032	0.0032		Body mass index	0.0118	0.0018
rs10913118	A	MVPA	0.0013	0.0033		Body mass index	-0.0097	0.0017
rs10915840	A	MVPA	0.0009	0.0036		Body mass index	-0.0108	0.0019
rs10920678	A	MVPA	-0.0058	0.0032		Body mass index	0.0149	0.0016
rs10923724	T	MVPA	-0.0025	0.0032		Body mass index	-0.0126	0.0016
rs10929925	A	MVPA	0.0038	0.0032		Body mass index	-0.0142	0.0016
rs10930502	A	MVPA	0.0022	0.0034		Body mass index	0.0128	0.0018
rs10933952	A	MVPA	0.0018	0.0032		Body mass index	-0.0107	0.0017
rs10935143	A	MVPA	-0.0009	0.0032		Body mass index	-0.0099	0.0017
rs10938397	A	MVPA	0.0015	0.0032		Body mass index	-0.0322	0.0016
rs10942474	A	MVPA	0.0033	0.0041		Body mass index	0.0111	0.0019
rs10965780	C	MVPA	-0.0052	0.0033		Body mass index	-0.0107	0.0017
rs10968114	A	MVPA	-0.0018	0.0032		Body mass index	0.0113	0.0017
rs10971721	T	MVPA	0.0016	0.0047		Body mass index	-0.0201	0.0028
rs10984756	C	MVPA	-0.004	0.0052		Body mass index	-0.0176	0.0028
rs10990303	T	MVPA	-0.0047	0.0039		Body mass index	-0.0112	0.002
rs10992867	A	MVPA	-0.0018	0.0036		Body mass index	0.0162	0.0019
rs11001259	A	MVPA	0.0031	0.0046		Body mass index	-0.0138	0.0024
rs11001963	T	MVPA	0.0007	0.0032		Body mass index	0.0112	0.0017
rs11023948	T	MVPA	0.0067	0.004		Body mass index	-0.0121	0.002
rs11044430	A	MVPA	0.0008	0.0046		Body mass index	0.0161	0.0023
rs11056875	T	MVPA	0.0059	0.0044		Body mass index	0.0136	0.0024
rs11066188	A	MVPA	-0.0065	0.0032		Body mass index	-0.0114	0.0016
rs11066871	T	MVPA	0.0013	0.0062		Body mass index	-0.0224	0.0034
rs11075489	T	MVPA	0.0023	0.0032		Body mass index	-0.0116	0.0017
rs11078883	C	MVPA	-0.0052	0.0034		Body mass index	-0.0126	0.0018
rs11083167	A	MVPA	0.0037	0.0041		Body mass index	-0.0109	0.0019
rs11084553	A	MVPA	0.0035	0.0045		Body mass index	0.0195	0.0024
rs11105839	A	MVPA	-0.0014	0.0033		Body mass index	-0.0113	0.0017
rs11109097	T	MVPA	-0.0007	0.0034		Body mass index	-0.0103	0.0018
rs11115176	T	MVPA	-0.0011	0.0037		Body mass index	0.0131	0.0019
rs11118308	A	MVPA	0.0012	0.0032		Body mass index	0.0098	0.0016
rs11121210	T	MVPA	0.0066	0.0033		Body mass index	-0.0111	0.0017
rs11128058	A	MVPA	-0.002	0.0041		Body mass index	0.0128	0.0019
rs111290442	A	MVPA	0.0098	0.0111		Body mass index	-0.0328	0.0053
rs11150911	A	MVPA	0.0011	0.0035		Body mass index	0.0118	0.0018
rs111673558	A	MVPA	0.0077	0.0137		Body mass index	-0.0368	0.0063
rs11170468	A	MVPA	0.0027	0.0037		Body mass index	0.013	0.0019
rs11181001	A	MVPA	0.0045	0.0032		Body mass index	0.0136	0.0016
rs1119950	A	MVPA	0.005	0.0037		Body mass index	-0.0113	0.0019
rs11208660	T	MVPA	0.0033	0.0056		Body mass index	0.0196	0.0029
rs11218510	A	MVPA	0.0027	0.0042		Body mass index	-0.014	0.002
rs11246136	A	MVPA	0.0033	0.0054		Body mass index	-0.0167	0.003
rs11246991	T	MVPA	-0.0046	0.0047		Body mass index	0.0145	0.0026
rs11251352	A	MVPA	-0.0005	0.0032		Body mass index	-0.0096	0.0017
rs112566467	T	MVPA	-0.0109	0.005		Body mass index	0.0184	0.0024
rs1126930	C	MVPA	0.0207	0.011		Body mass index	0.0341	0.0053
rs113397893	A	MVPA	-0.0026	0.0076		Body mass index	-0.0222	0.0036
rs114593013	A	MVPA	0.0235	0.0087		Body mass index	0.0333	0.0042
rs114792668	A	MVPA	-0.0388	0.0141		Body mass index	0.037	0.0067
rs11525873	T	MVPA	0.0027	0.0068		Body mass index	0.0232	0.0032
rs11538	A	MVPA	0.0014	0.004		Body mass index	-0.0138	0.0023
rs11577094	T	MVPA	-0.0073	0.0058		Body mass index	0.0186	0.003
rs1159692	A	MVPA	0.0081	0.0032		Body mass index	0.0135	0.0017
rs1159974	T	MVPA	0.0025	0.0032		Body mass index	-0.011	0.0017
rs11608710	T	MVPA	0.002	0.0085		Body mass index	-0.0247	0.0041
rs11611246	T	MVPA	-0.0058	0.0039		Body mass index	0.0223	0.002
rs11614340	T	MVPA	0.0022	0.0034		Body mass index	-0.0117	0.0018
rs11624311	A	MVPA	0.0037	0.0039		Body mass index	-0.0121	0.0021
rs11629783	C	MVPA	-0.0021	0.0037		Body mass index	0.0143	0.002
rs11633626	A	MVPA	0.0098	0.0033		Body mass index	-0.0157	0.0018
rs11635675	T	MVPA	-0.0046	0.0033		Body mass index	0.0123	0.0018
rs11636611	T	MVPA	-0.0126	0.0031		Body mass index	0.0104	0.0017
rs11638950	A	MVPA	-0.0004	0.0032		Body mass index	0.0107	0.0017
rs11649864	A	MVPA	-0.0031	0.0057		Body mass index	0.0192	0.003
rs11655587	T	MVPA	0.0036	0.0042		Body mass index	-0.021	0.002
rs11658335	T	MVPA	-0.0051	0.0032		Body mass index	-0.0109	0.0017
rs11672660	T	MVPA	-0.0053	0.004		Body mass index	-0.0338	0.0021
rs11681570	T	MVPA	0.006	0.0034		Body mass index	0.0115	0.0018
rs116819500	T	MVPA	0.0332	0.0216		Body mass index	0.0573	0.0101
rs11692326	T	MVPA	-0.0034	0.0037		Body mass index	0.0147	0.0019
rs117176448	C	MVPA	0.0172	0.0069		Body mass index	-0.0213	0.0033
rs11721181	T	MVPA	-0.001	0.0032		Body mass index	0.0098	0.0017
rs11721261	T	MVPA	-0.0046	0.0035		Body mass index	-0.0135	0.0019
rs11724872	T	MVPA	0.0075	0.0032		Body mass index	-0.0095	0.0016
rs11739877	T	MVPA	0.0009	0.0032		Body mass index	0.0116	0.0018
rs11754747	T	MVPA	-0.0091	0.0037		Body mass index	0.0123	0.0019
rs11757278	T	MVPA	-0.0082	0.0034		Body mass index	0.0133	0.0019
rs11773362	T	MVPA	-0.003	0.0033		Body mass index	-0.0105	0.0018
rs11778934	C	MVPA	0.0005	0.0041		Body mass index	0.0109	0.0019
rs11781222	T	MVPA	0.0102	0.0047		Body mass index	0.0167	0.0024
rs11782074	T	MVPA	-0.008	0.0033		Body mass index	0.0124	0.0018
rs11784406	T	MVPA	0.0052	0.0041		Body mass index	-0.0111	0.002
rs11790280	T	MVPA	0.01	0.0032		Body mass index	-0.0102	0.0017
rs11792069	A	MVPA	-0.0027	0.0044		Body mass index	0.014	0.0023
rs118081010	T	MVPA	0.008	0.0168		Body mass index	0.0518	0.0075
rs118182061	A	MVPA	-0.0063	0.0133		Body mass index	0.0373	0.0063
rs11855853	T	MVPA	0.0136	0.0036		Body mass index	-0.0161	0.002
rs11866815	T	MVPA	-0.0007	0.0037		Body mass index	-0.0153	0.0019
rs1187352	T	MVPA	-0.0024	0.0033		Body mass index	-0.012	0.0018
rs11902450	T	MVPA	-0.0085	0.0053		Body mass index	0.0167	0.0027
rs11915371	A	MVPA	0.0122	0.0039		Body mass index	-0.0154	0.0021
rs11923305	A	MVPA	-0.0023	0.0043		Body mass index	0.0118	0.002
rs11971098	A	MVPA	0.0039	0.0059		Body mass index	-0.0196	0.003
rs1199334	A	MVPA	-0.0038	0.004		Body mass index	0.0145	0.0021
rs11998678	T	MVPA	0.0032	0.0032		Body mass index	0.0105	0.0555
rs12022461	A	MVPA	0.0007	0.004		Body mass index	-0.0167	0.0022
rs12031634	A	MVPA	0.007	0.0045		Body mass index	-0.0122	0.0021
rs12072739	A	MVPA	0.0068	0.0049		Body mass index	-0.0169	0.0023
rs12086884	A	MVPA	-0.0041	0.0037		Body mass index	0.0108	0.002
rs12098284	T	MVPA	0.0067	0.0049		Body mass index	0.0184	0.0026
rs12140153	T	MVPA	-0.0089	0.0071		Body mass index	-0.0353	0.0034
rs12147845	T	MVPA	-0.0126	0.0052		Body mass index	0.0187	0.0027
rs12150665	T	MVPA	-0.0055	0.0032		Body mass index	0.0168	0.0016
rs12193797	A	MVPA	0.0104	0.006		Body mass index	0.0168	0.0028
rs12209887	A	MVPA	-0.0021	0.0032		Body mass index	0.0114	0.0017
rs12210292	T	MVPA	-0.0031	0.0037		Body mass index	0.0117	0.002
rs12238336	T	MVPA	0.006	0.0032		Body mass index	-0.0121	0.0017
rs12259464	A	MVPA	-0.0013	0.0032		Body mass index	0.0109	0.0017
rs1227932	A	MVPA	-0.0125	0.0032		Body mass index	0.0097	0.0018
rs12282785	A	MVPA	0.0072	0.005		Body mass index	-0.0157	0.0023
rs12286929	A	MVPA	0.0063	0.0032		Body mass index	-0.0177	0.0016
rs1229984	T	MVPA	0.0316	0.0129		Body mass index	-0.0305	0.0052
rs12316047	A	MVPA	0.0012	0.0038		Body mass index	-0.0174	0.002
rs12364470	T	MVPA	0.0045	0.0043		Body mass index	-0.0187	0.0022
rs12369179	T	MVPA	0.002	0.0054		Body mass index	-0.034	0.0031
rs12380880	T	MVPA	0.0005	0.0039		Body mass index	-0.0114	0.002
rs12413409	A	MVPA	-0.0011	0.0056		Body mass index	0.0267	0.0029
rs12421848	A	MVPA	-0.007	0.0042		Body mass index	-0.0141	0.0019
rs12422552	C	MVPA	0.0047	0.0037		Body mass index	-0.0131	0.0019
rs12429545	A	MVPA	0.0067	0.0048		Body mass index	0.0313	0.0024
rs12439798	T	MVPA	0.0038	0.0032		Body mass index	0.0127	0.0017
rs12446632	A	MVPA	-0.0015	0.0045		Body mass index	-0.0353	0.0024
rs12448257	A	MVPA	0.0046	0.0039		Body mass index	0.0161	0.002
rs12449219	C	MVPA	0.0107	0.0049		Body mass index	-0.0164	0.0026
rs12454712	T	MVPA	-0.0015	0.0035		Body mass index	-0.0136	0.0018
rs12462975	A	MVPA	-0.0122	0.0034		Body mass index	0.0193	0.0018
rs12468863	T	MVPA	0.0067	0.0032		Body mass index	-0.0148	0.0016
rs12488237	T	MVPA	-0.0182	0.0073		Body mass index	-0.0225	0.0036
rs12490065	A	MVPA	0.0055	0.0044		Body mass index	-0.0126	0.0022
rs1249156	T	MVPA	-0.003	0.0034		Body mass index	-0.0102	0.0019
rs12509234	T	MVPA	0.0023	0.0035		Body mass index	-0.0116	0.0019
rs12530737	T	MVPA	0.0007	0.0036		Body mass index	0.0137	0.0019
rs12546331	T	MVPA	-0.0011	0.0032		Body mass index	0.0108	0.0017
rs12566985	A	MVPA	-0.0067	0.0032		Body mass index	-0.0194	0.0016
rs12594043	C	MVPA	0.0034	0.0032		Body mass index	0.0102	0.0017
rs12595158	T	MVPA	0.021	0.0087		Body mass index	-0.0382	0.0052
rs12595749	A	MVPA	-0.004	0.0032		Body mass index	0.0131	0.0017
rs12602912	T	MVPA	-0.0011	0.0039		Body mass index	0.0166	0.002
rs12615199	A	MVPA	-0.005	0.004		Body mass index	0.012	0.0021
rs12628051	T	MVPA	-0.0054	0.0033		Body mass index	0.0161	0.0018
rs12628891	T	MVPA	-0.0008	0.0034		Body mass index	-0.0115	0.0019
rs12633819	A	MVPA	-0.0043	0.0034		Body mass index	-0.0095	0.0017
rs12652212	A	MVPA	0.0021	0.0032		Body mass index	-0.0131	0.0016
rs12675063	A	MVPA	-0.0088	0.0051		Body mass index	-0.0158	0.0025
rs12680842	A	MVPA	-0.0048	0.0034		Body mass index	0.0142	0.0017
rs12681792	A	MVPA	-0.0044	0.0039		Body mass index	0.015	0.0021
rs12692596	T	MVPA	-0.0035	0.0033		Body mass index	0.012	0.0017
rs12714199	T	MVPA	0.0044	0.0033		Body mass index	-0.0141	0.0017
rs12765914	T	MVPA	-0.0089	0.0056		Body mass index	0.0226	0.0031
rs12776880	A	MVPA	-0.0059	0.0035		Body mass index	0.0109	0.0019
rs1277733	T	MVPA	0.0064	0.0038		Body mass index	0.012	0.002
rs12868881	A	MVPA	-0.0017	0.0032		Body mass index	0.0138	0.0017
rs12885454	A	MVPA	0.0044	0.0033		Body mass index	-0.018	0.0017
rs12889085	A	MVPA	-0.0057	0.004		Body mass index	-0.0132	0.0019
rs12898464	T	MVPA	0.0059	0.0063		Body mass index	-0.0169	0.003
rs12910558	T	MVPA	-0.0122	0.0042		Body mass index	0.0108	0.002
rs12914623	C	MVPA	0.0045	0.0036		Body mass index	-0.0159	0.0019
rs12922346	C	MVPA	-0.0043	0.0037		Body mass index	0.0133	0.002
rs12933086	A	MVPA	0.0079	0.0035		Body mass index	-0.0106	0.0019
rs12939549	A	MVPA	0.0021	0.0032		Body mass index	0.018	0.0016
rs1296328	A	MVPA	-0.003	0.0032		Body mass index	0.0166	0.0017
rs12981256	A	MVPA	0.0008	0.0032		Body mass index	0.0151	0.0017
rs12994080	A	MVPA	-0.0031	0.0033		Body mass index	0.0098	0.0018
rs13012916	T	MVPA	-0.0101	0.0033		Body mass index	0.01	0.0018
rs13021737	A	MVPA	-0.0086	0.0042		Body mass index	-0.0578	0.0021
rs13033310	A	MVPA	0.0032	0.0047		Body mass index	0.0146	0.0022
rs13047416	C	MVPA	0.0006	0.0033		Body mass index	0.0152	0.0018
rs13053342	A	MVPA	-0.0017	0.0033		Body mass index	0.0125	0.0018
rs13078509	T	MVPA	-0.017	0.0106		Body mass index	0.0345	0.0057
rs13097401	T	MVPA	-0.0017	0.0041		Body mass index	-0.0145	0.0019
rs13107325	T	MVPA	-0.0314	0.0066		Body mass index	0.0468	0.0032
rs13110266	A	MVPA	0.0051	0.0032		Body mass index	-0.0124	0.0016
rs13163306	A	MVPA	0.0026	0.0031		Body mass index	-0.0104	0.0017
rs1316369	A	MVPA	-0.0018	0.0034		Body mass index	0.0104	0.0018
rs13168288	A	MVPA	-0.0025	0.0037		Body mass index	0.0119	0.002
rs13174863	A	MVPA	0.0013	0.0046		Body mass index	-0.0197	0.0023
rs1318241	T	MVPA	-0.0026	0.0043		Body mass index	-0.0123	0.0022
rs13182474	C	MVPA	0.0035	0.0034		Body mass index	-0.0149	0.0018
rs13191362	A	MVPA	-0.0085	0.005		Body mass index	0.0235	0.0025
rs13227433	T	MVPA	0.0087	0.0038		Body mass index	-0.0161	0.002
rs13240600	A	MVPA	-0.0144	0.0044		Body mass index	0.018	0.0022
rs1324110	C	MVPA	0.0059	0.0032		Body mass index	-0.0097	0.0016
rs13245051	A	MVPA	-0.0127	0.0032		Body mass index	0.015	0.0017
rs13263601	A	MVPA	0.003	0.0033		Body mass index	-0.0145	0.0018
rs13291723	A	MVPA	0.014	0.0041		Body mass index	0.0113	0.0019
rs13298187	C	MVPA	0.0101	0.0032		Body mass index	-0.0102	0.0017
rs13417156	T	MVPA	0.0017	0.0032		Body mass index	-0.0135	0.0017
rs13432055	T	MVPA	-0.0011	0.0036		Body mass index	-0.0117	0.0018
rs1343604	A	MVPA	-0.0018	0.0041		Body mass index	-0.013	0.0022
rs1346841	A	MVPA	0.0076	0.0033		Body mass index	-0.0126	0.0017
rs1355459	A	MVPA	0.0012	0.0034		Body mass index	0.0112	0.0018
rs1356506	T	MVPA	-0.0096	0.0032		Body mass index	0.0137	0.0018
rs1358005	A	MVPA	0.0019	0.0053		Body mass index	0.0136	0.0024
rs1358980	T	MVPA	0.0016	0.0033		Body mass index	-0.0129	0.0017
rs1363695	T	MVPA	0.0054	0.0037		Body mass index	-0.0125	0.002
rs1365466	T	MVPA	-0.0023	0.0036		Body mass index	-0.012	0.0018
rs1383592	A	MVPA	0.0024	0.0039		Body mass index	0.0122	0.0021
rs1394879	C	MVPA	0.0037	0.0032		Body mass index	0.011	0.0017
rs1400759	A	MVPA	-0.0026	0.0034		Body mass index	-0.0101	0.0018
rs1402025	T	MVPA	0.005	0.0038		Body mass index	-0.0117	0.002
rs140733155	A	MVPA	-0.0032	0.0194		Body mass index	-0.0559	0.0094
rs1409818	T	MVPA	-0.0038	0.0052		Body mass index	0.0195	0.0028
rs1411431	A	MVPA	-0.0152	0.0056		Body mass index	0.0229	0.0026
rs1412235	C	MVPA	-0.0001	0.0033		Body mass index	0.0237	0.0017
rs1417665	T	MVPA	-0.0069	0.0039		Body mass index	0.0186	0.0022
rs1421334	A	MVPA	-0.0116	0.0032		Body mass index	0.0135	0.0017
rs1436344	C	MVPA	-0.0071	0.0032		Body mass index	0.0147	0.0017
rs1437842	A	MVPA	-0.0004	0.0032		Body mass index	-0.0106	0.0017
rs1441264	A	MVPA	-0.0028	0.0033		Body mass index	0.0174	0.0017
rs1451077	A	MVPA	-0.0033	0.0041		Body mass index	-0.0169	0.0019
rs1452075	T	MVPA	-0.0005	0.0035		Body mass index	0.0128	0.0018
rs1454687	C	MVPA	0.0023	0.0031		Body mass index	0.0185	0.0017
rs1477023	A	MVPA	0.0011	0.0037		Body mass index	-0.0111	0.002
rs1477890	A	MVPA	0.0064	0.0032		Body mass index	-0.0128	0.0017
rs148108087	A	MVPA	0.002	0.0093		Body mass index	-0.0302	0.0045
rs148636479	A	MVPA	-0.0068	0.0131		Body mass index	0.0386	0.0062
rs1492767	T	MVPA	-0.0029	0.0032		Body mass index	0.0095	0.0016
rs1501673	A	MVPA	0.0071	0.0047		Body mass index	0.0289	0.0025
rs1522569	T	MVPA	0.003	0.0041		Body mass index	0.0141	0.0022
rs1523768	A	MVPA	0.0038	0.0034		Body mass index	-0.0126	0.0017
rs1541777	A	MVPA	-0.0016	0.0031		Body mass index	-0.0119	0.0016
rs1544434	A	MVPA	0.0061	0.0032		Body mass index	-0.012	0.0017
rs1546924	T	MVPA	-0.0111	0.0032		Body mass index	0.0139	0.0016
rs1554194	C	MVPA	-0.0029	0.0032		Body mass index	0.0105	0.0017
rs1557765	T	MVPA	0.0044	0.0033		Body mass index	-0.0122	0.0017
rs1559677	A	MVPA	-0.0019	0.0032		Body mass index	-0.0115	0.0016
rs1582931	A	MVPA	-0.0041	0.0032		Body mass index	-0.0126	0.0017
rs159032	T	MVPA	-0.0137	0.0038		Body mass index	0.0124	0.002
rs1624064	T	MVPA	-0.0114	0.0032		Body mass index	0.0105	0.0017
rs1634350	A	MVPA	-0.0077	0.0032		Body mass index	0.0114	0.0017
rs1658820	T	MVPA	0.0008	0.0037		Body mass index	0.0132	0.002
rs16825005	A	MVPA	-0.0011	0.0035		Body mass index	0.0124	0.0018
rs16849710	A	MVPA	-0.0003	0.0032		Body mass index	0.0109	0.0017
rs16851483	T	MVPA	-0.0038	0.0064		Body mass index	0.0352	0.0034
rs16903232	T	MVPA	-0.0003	0.0055		Body mass index	0.0161	0.0027
rs16906845	A	MVPA	-0.014	0.0069		Body mass index	-0.0244	0.0036
rs16907751	T	MVPA	-0.014	0.0059		Body mass index	-0.0194	0.0029
rs16940823	A	MVPA	0.009	0.004		Body mass index	-0.0157	0.0022
rs16952482	T	MVPA	-0.008	0.0055		Body mass index	-0.0151	0.0027
rs16989232	A	MVPA	-0.0057	0.0033		Body mass index	0.0115	0.0017
rs17019336	A	MVPA	-0.0018	0.0037		Body mass index	-0.0128	0.0019
rs17024393	T	MVPA	-0.0049	0.0084		Body mass index	-0.0644	0.0049
rs17066856	T	MVPA	0.0112	0.0058		Body mass index	0.035	0.0027
rs1707322	A	MVPA	0.0004	0.0034		Body mass index	-0.0136	0.0018
rs17096510	A	MVPA	0.0031	0.0048		Body mass index	0.0141	0.0025
rs17105272	T	MVPA	0.0024	0.0034		Body mass index	0.0117	0.0018
rs17193211	T	MVPA	0.0071	0.0064		Body mass index	-0.0209	0.0035
rs17201143	T	MVPA	0.0049	0.0034		Body mass index	-0.0112	0.0018
rs17207196	T	MVPA	0.0052	0.0033		Body mass index	-0.022	0.0017
rs1721447	T	MVPA	0.0032	0.0032		Body mass index	-0.01	0.0017
rs1730859	A	MVPA	0.0083	0.0033		Body mass index	-0.012	0.0017
rs17327461	T	MVPA	-0.0023	0.0032		Body mass index	0.0122	0.0016
rs17395416	T	MVPA	0.0024	0.0044		Body mass index	-0.0147	0.0023
rs17405819	T	MVPA	0.0096	0.0034		Body mass index	0.0211	0.0018
rs17425707	T	MVPA	-0.0032	0.0054		Body mass index	-0.0173	0.0028
rs17466589	A	MVPA	0.0009	0.0036		Body mass index	-0.0111	0.0019
rs1750307	A	MVPA	-0.0125	0.0033		Body mass index	0.0129	0.0018
rs17522122	T	MVPA	-0.0046	0.0032		Body mass index	0.0167	0.0017
rs17574378	T	MVPA	-0.0156	0.0034		Body mass index	0.014	0.0019
rs17636031	T	MVPA	0.0022	0.0037		Body mass index	-0.0154	0.0018
rs17681451	A	MVPA	0.002	0.0059		Body mass index	-0.0225	0.0031
rs17681708	T	MVPA	0.0044	0.0034		Body mass index	-0.0105	0.0018
rs17695092	T	MVPA	-0.0053	0.0034		Body mass index	0.0114	0.0018
rs17720922	T	MVPA	0.0012	0.004		Body mass index	0.0128	0.0022
rs17724992	A	MVPA	-0.0038	0.0036		Body mass index	0.0172	0.0018
rs17757975	T	MVPA	-0.0047	0.0045		Body mass index	0.0155	0.0024
rs17761028	T	MVPA	-0.015	0.0089		Body mass index	0.0239	0.0042
rs17773370	A	MVPA	-0.0031	0.0082		Body mass index	0.0243	0.0039
rs17806224	A	MVPA	0.0138	0.0041		Body mass index	-0.026	0.0022
rs1790376	C	MVPA	-0.0016	0.0032		Body mass index	-0.013	0.0017
rs1805207	T	MVPA	-0.0044	0.0033		Body mass index	0.0113	0.0018
rs1808629	A	MVPA	0.0046	0.0044		Body mass index	-0.0202	0.002
rs1819844	A	MVPA	-0.0049	0.004		Body mass index	0.0142	0.0021
rs1852006	A	MVPA	-0.0013	0.0033		Body mass index	-0.0153	0.0018
rs186017271	A	MVPA	-0.0012	0.0169		Body mass index	0.0459	0.0081
rs1871329	A	MVPA	-0.0011	0.0038		Body mass index	-0.0131	0.002
rs1874129	T	MVPA	0.0006	0.0047		Body mass index	-0.0137	0.0025
rs1883776	A	MVPA	-0.0062	0.0057		Body mass index	0.0167	0.003
rs1884389	T	MVPA	0.0068	0.0032		Body mass index	-0.0108	0.0017
rs1884897	A	MVPA	-0.0019	0.0033		Body mass index	-0.0184	0.0017
rs1890966	A	MVPA	0.0097	0.0043		Body mass index	0.0113	0.002
rs1891215	T	MVPA	-0.0004	0.0032		Body mass index	-0.0111	0.0017
rs1896124	A	MVPA	-0.0006	0.0033		Body mass index	0.0101	0.0018
rs1899689	T	MVPA	0.0045	0.0032		Body mass index	0.012	0.0017
rs1899898	T	MVPA	-0.0049	0.0034		Body mass index	0.0107	0.0018
rs1903579	C	MVPA	-0.0003	0.0032		Body mass index	0.0108	0.0017
rs1927790	T	MVPA	0.0014	0.0032		Body mass index	-0.014	0.0016
rs1928295	T	MVPA	-0.0001	0.0032		Body mass index	0.0134	0.0016
rs1941213	A	MVPA	-0.0055	0.0035		Body mass index	0.0108	0.0019
rs1941697	A	MVPA	-0.0011	0.0032		Body mass index	0.0122	0.0017
rs1951455	T	MVPA	0.0066	0.0036		Body mass index	-0.0148	0.0019
rs1958898	C	MVPA	0.0051	0.0038		Body mass index	-0.0146	0.0021
rs1960782	A	MVPA	0.0106	0.0068		Body mass index	-0.0183	0.0032
rs1967772	A	MVPA	0.0071	0.0035		Body mass index	-0.0173	0.0019
rs1982441	T	MVPA	-0.0001	0.0045		Body mass index	0.017	0.0025
rs198448	T	MVPA	-0.0041	0.0032		Body mass index	-0.01	0.0017
rs1987960	T	MVPA	0.0078	0.0098		Body mass index	-0.0293	0.0047
rs1990573	A	MVPA	0.0065	0.0034		Body mass index	-0.0129	0.0018
rs1993414	T	MVPA	-0.0057	0.0067		Body mass index	0.0189	0.0034
rs2007518	A	MVPA	0.0053	0.0032		Body mass index	-0.013	0.0017
rs2009416	T	MVPA	0.0102	0.0033		Body mass index	-0.0119	0.0018
rs2010281	A	MVPA	0.0024	0.0033		Body mass index	-0.0155	0.0017
rs2012502	A	MVPA	-0.005	0.0033		Body mass index	0.0119	0.0017
rs2012927	A	MVPA	-0.0062	0.0033		Body mass index	0.0144	0.0017
rs2023885	A	MVPA	0.0001	0.0052		Body mass index	0.0259	0.0029
rs2029085	A	MVPA	-0.0042	0.0049		Body mass index	-0.0154	0.0027
rs2035831	C	MVPA	0.0044	0.0033		Body mass index	-0.0102	0.0018
rs2044469	A	MVPA	0.0032	0.0033		Body mass index	-0.0133	0.0018
rs2051559	T	MVPA	0.0121	0.0047		Body mass index	-0.0167	0.0025
rs2053682	A	MVPA	-0.0053	0.0034		Body mass index	0.017	0.0018
rs2054117	T	MVPA	-0.0002	0.0032		Body mass index	-0.0098	0.0017
rs2058527	T	MVPA	0.0066	0.0036		Body mass index	-0.0115	0.0019
rs2064044	A	MVPA	-0.0005	0.0039		Body mass index	-0.0123	0.0021
rs2065418	T	MVPA	0.0043	0.0033		Body mass index	0.0139	0.0018
rs2072597	A	MVPA	0.0118	0.0045		Body mass index	-0.0125	0.0021
rs2074686	A	MVPA	-0.0029	0.0032		Body mass index	-0.0111	0.0017
rs2081493	C	MVPA	-0.0109	0.0034		Body mass index	0.0112	0.0018
rs2108635	A	MVPA	0.005	0.0043		Body mass index	-0.0122	0.002
rs2111877	T	MVPA	0.006	0.0044		Body mass index	-0.0135	0.0024
rs2112347	T	MVPA	-0.0032	0.0033		Body mass index	0.0276	0.0017
rs2119753	A	MVPA	-0.0074	0.0032		Body mass index	0.01	0.0017
rs2120442	A	MVPA	0.0054	0.0036		Body mass index	0.0117	0.0019
rs2124499	C	MVPA	0.0017	0.0032		Body mass index	-0.0115	0.0017
rs2134858	T	MVPA	-0.0003	0.0031		Body mass index	-0.0117	0.0017
rs2137492	A	MVPA	0.0023	0.0033		Body mass index	0.0127	0.0017
rs2143624	A	MVPA	-0.0002	0.0033		Body mass index	0.0094	0.0017
rs2155645	T	MVPA	-0.0024	0.0035		Body mass index	-0.0114	0.0019
rs215669	A	MVPA	0.0043	0.0033		Body mass index	-0.0149	0.0017
rs2166171	T	MVPA	0.0042	0.0032		Body mass index	-0.0103	0.0018
rs2170382	T	MVPA	-0.0058	0.005		Body mass index	0.0177	0.0027
rs217433	T	MVPA	-0.0033	0.0041		Body mass index	-0.0115	0.0021
rs217669	T	MVPA	0.0081	0.0046		Body mass index	-0.0172	0.0021
rs2178899	A	MVPA	-0.0052	0.0062		Body mass index	0.0243	0.0025
rs2185027	A	MVPA	0.0028	0.0034		Body mass index	-0.015	0.0018
rs2190788	T	MVPA	-0.0031	0.0034		Body mass index	0.0135	0.0018
rs2192158	A	MVPA	-0.0011	0.0032		Body mass index	0.0137	0.0017
rs2195086	T	MVPA	0.0055	0.0042		Body mass index	-0.014	0.0023
rs2196618	A	MVPA	-0.0023	0.0036		Body mass index	-0.0137	0.0019
rs2206277	T	MVPA	0.0049	0.004		Body mass index	0.0408	0.0021
rs2228213	A	MVPA	0	0.0033		Body mass index	-0.0144	0.0017
rs2229768	T	MVPA	-0.0072	0.0037		Body mass index	0.0134	0.0019
rs223058	A	MVPA	0.0023	0.0033		Body mass index	-0.0114	0.0018
rs2237403	T	MVPA	0.0041	0.0033		Body mass index	-0.0128	0.0018
rs2238799	A	MVPA	0.0056	0.0032		Body mass index	0.0102	0.0018
rs2241423	A	MVPA	0.0104	0.0039		Body mass index	-0.0298	0.0019
rs2241743	A	MVPA	0.0029	0.0032		Body mass index	-0.0106	0.0016
rs2245368	T	MVPA	-0.0154	0.0047		Body mass index	-0.0238	0.0023
rs2246012	T	MVPA	-0.0025	0.0041		Body mass index	-0.0161	0.0022
rs2247719	A	MVPA	0.016	0.0047		Body mass index	-0.0139	0.002
rs2252152	A	MVPA	-0.0098	0.0032		Body mass index	0.0096	0.0017
rs2255248	T	MVPA	-0.0033	0.0032		Body mass index	-0.0102	0.0016
rs2256216	A	MVPA	0.0107	0.0032		Body mass index	-0.0104	0.0018
rs2269828	A	MVPA	-0.0036	0.0034		Body mass index	-0.0097	0.0018
rs2271189	A	MVPA	0.0059	0.0032		Body mass index	-0.0141	0.0018
rs2279620	C	MVPA	0.0042	0.0052		Body mass index	0.0161	0.0028
rs2283006	A	MVPA	0.0003	0.0032		Body mass index	0.0132	0.0017
rs2283093	T	MVPA	-0.0052	0.0039		Body mass index	0.0121	0.0021
rs2284265	T	MVPA	0.0025	0.0046		Body mass index	0.0117	0.0022
rs2287783	T	MVPA	0.0132	0.004		Body mass index	-0.0146	0.0022
rs2289379	T	MVPA	-0.0009	0.0033		Body mass index	-0.0137	0.0018
rs2291487	T	MVPA	0.0035	0.0042		Body mass index	0.0132	0.0022
rs2296325	T	MVPA	-0.0116	0.0053		Body mass index	0.0133	0.0024
rs2299383	T	MVPA	0.001	0.0032		Body mass index	0.0162	0.0016
rs2307022	A	MVPA	0.0081	0.0034		Body mass index	0.0134	0.0017
rs2322622	T	MVPA	0.0061	0.0033		Body mass index	-0.0098	0.0017
rs2327129	A	MVPA	0.009	0.0053		Body mass index	-0.0146	0.0025
rs2341028	A	MVPA	0.0044	0.0036		Body mass index	-0.0102	0.0019
rs2357760	A	MVPA	-0.0077	0.0033		Body mass index	0.0143	0.0017
rs2365389	T	MVPA	-0.0006	0.0032		Body mass index	-0.0168	0.0016
rs2371767	C	MVPA	0.0001	0.0036		Body mass index	0.0107	0.0018
rs2396625	A	MVPA	0.0063	0.0032		Body mass index	-0.0176	0.0017
rs2400414	T	MVPA	0.0016	0.0033		Body mass index	-0.0126	0.0018
rs2404815	T	MVPA	0.0053	0.0032		Body mass index	-0.011	0.0017
rs2423668	T	MVPA	-0.01	0.004		Body mass index	0.0106	0.0018
rs242556	A	MVPA	-0.0064	0.005		Body mass index	-0.0127	0.0021
rs2425840	A	MVPA	0.0024	0.0032		Body mass index	-0.0119	0.0017
rs2436728	A	MVPA	-0.0028	0.0031		Body mass index	0.0189	0.0017
rs2439823	A	MVPA	0.0138	0.0032		Body mass index	-0.0165	0.0017
rs2447832	T	MVPA	-0.0066	0.0032		Body mass index	0.0109	0.0017
rs2450448	A	MVPA	0.0027	0.0044		Body mass index	0.0128	0.0021
rs2458763	T	MVPA	0.0198	0.0041		Body mass index	-0.0127	0.0019
rs2465043	A	MVPA	0.0034	0.0033		Body mass index	-0.015	0.0018
rs2466103	T	MVPA	-0.0005	0.0035		Body mass index	-0.0121	0.0018
rs249612	T	MVPA	-0.0009	0.0045		Body mass index	0.0153	0.0021
rs2503185	A	MVPA	-0.0047	0.0032		Body mass index	0.013	0.0017
rs2513999	A	MVPA	0.0046	0.0057		Body mass index	-0.0154	0.0026
rs2516739	A	MVPA	0.0079	0.0041		Body mass index	-0.0153	0.002
rs2526919	A	MVPA	0.0025	0.0032		Body mass index	-0.0101	0.0017
rs252749	A	MVPA	0.0009	0.0037		Body mass index	-0.0112	0.002
rs2542615	T	MVPA	0.0046	0.0033		Body mass index	-0.0112	0.0018
rs2543132	C	MVPA	0.0005	0.0041		Body mass index	0.0139	0.0021
rs2577947	T	MVPA	-0.0034	0.0041		Body mass index	-0.0135	0.0022
rs2605603	A	MVPA	0.0046	0.0031		Body mass index	-0.0103	0.0016
rs2616192	T	MVPA	0.0012	0.0034		Body mass index	0.0128	0.0018
rs2619976	T	MVPA	-0.0015	0.0032		Body mass index	0.0105	0.0018
rs2622274	T	MVPA	-0.002	0.0032		Body mass index	-0.0107	0.0017
rs262255	T	MVPA	-0.0036	0.0032		Body mass index	0.0096	0.0017
rs264941	A	MVPA	0.0093	0.0031		Body mass index	-0.0124	0.0017
rs2668196	A	MVPA	-0.0227	0.004		Body mass index	0.0053	0.0021
rs2670854	A	MVPA	0.0003	0.0036		Body mass index	0.0111	0.0019
rs2682406	A	MVPA	0.0017	0.0032		Body mass index	-0.0126	0.0017
rs2684801	T	MVPA	0.0022	0.0032		Body mass index	0.0095	0.0017
rs2710323	T	MVPA	-0.0082	0.0032		Body mass index	-0.0141	0.0016
rs2717926	T	MVPA	-0.0006	0.0033		Body mass index	0.01	0.0017
rs273512	T	MVPA	-0.0035	0.0032		Body mass index	0.0156	0.0018
rs273885	T	MVPA	0.0089	0.0032		Body mass index	0.0094	0.0016
rs2744974	T	MVPA	-0.0072	0.0034		Body mass index	0.0261	0.0017
rs274628	A	MVPA	-0.0106	0.0033		Body mass index	-0.0102	0.0018
rs2768950	A	MVPA	-0.0054	0.0036		Body mass index	0.012	0.0018
rs2777768	A	MVPA	-0.0067	0.0036		Body mass index	0.0119	0.0019
rs280109	C	MVPA	0.002	0.0032		Body mass index	-0.0097	0.0017
rs2820295	A	MVPA	-0.0082	0.0033		Body mass index	0.0235	0.0018
rs2832283	A	MVPA	-0.0014	0.0037		Body mass index	0.0115	0.002
rs28350	A	MVPA	-0.002	0.0042		Body mass index	0.0172	0.0022
rs2837398	A	MVPA	0.0017	0.0032		Body mass index	-0.0112	0.0017
rs2838006	T	MVPA	0.0041	0.0033		Body mass index	-0.0132	0.0018
rs284227	T	MVPA	-0.0019	0.0036		Body mass index	-0.0147	0.0019
rs284315	A	MVPA	0.0001	0.0041		Body mass index	0.0109	0.0019
rs28489620	A	MVPA	-0.0048	0.0045		Body mass index	-0.0151	0.0021
rs2850969	T	MVPA	0.0021	0.0044		Body mass index	-0.0163	0.0024
rs2861089	A	MVPA	-0.0004	0.0032		Body mass index	0.0105	0.0017
rs2861685	T	MVPA	0.0012	0.0041		Body mass index	0.0165	0.0019
rs2862996	T	MVPA	0.0074	0.0035		Body mass index	-0.0216	0.0017
rs28670671	T	MVPA	-0.0012	0.0047		Body mass index	0.0122	0.0022
rs2870710	C	MVPA	0	0.0039		Body mass index	0.0155	0.0022
rs2882203	A	MVPA	-0.009	0.0032		Body mass index	-0.0097	0.0017
rs2890652	T	MVPA	-0.0115	0.0041		Body mass index	-0.0158	0.0023
rs2899663	A	MVPA	0.0039	0.0032		Body mass index	-0.0098	0.0016
rs2907948	A	MVPA	0.0052	0.0038		Body mass index	-0.0145	0.0019
rs2933451	A	MVPA	-0.0018	0.0043		Body mass index	-0.0129	0.002
rs2954021	A	MVPA	0.0045	0.0032		Body mass index	-0.0107	0.0017
rs2959592	T	MVPA	-0.01	0.004		Body mass index	0.0141	0.002
rs2964013	A	MVPA	0.0101	0.0033		Body mass index	-0.0112	0.0018
rs2984618	T	MVPA	-0.0069	0.0032		Body mass index	0.0165	0.0016
rs29938	T	MVPA	-0.0034	0.0033		Body mass index	-0.0158	0.0017
rs3019466	T	MVPA	0.0117	0.0043		Body mass index	-0.0128	0.0024
rs3092209	A	MVPA	0.0019	0.0032		Body mass index	-0.0101	0.0017
rs3101336	T	MVPA	-0.0083	0.0032		Body mass index	-0.0254	0.0016
rs312750	A	MVPA	-0.0054	0.0032		Body mass index	0.0097	0.0016
rs3134358	T	MVPA	0.0001	0.0032		Body mass index	0.0122	0.0018
rs3209570	A	MVPA	0.0003	0.0033		Body mass index	-0.0145	0.0017
rs323742	A	MVPA	0.004	0.0091		Body mass index	-0.0394	0.0054
rs325220	A	MVPA	-0.0035	0.0036		Body mass index	-0.0106	0.0018
rs326205	A	MVPA	-0.0047	0.0032		Body mass index	0.0095	0.0017
rs326893	T	MVPA	0	0.0032		Body mass index	0.0121	0.0017
rs329078	A	MVPA	0.0015	0.0041		Body mass index	0.0107	0.0019
rs329124	A	MVPA	-0.0026	0.0032		Body mass index	0.0135	0.0017
rs329651	T	MVPA	-0.0002	0.0043		Body mass index	0.016	0.0021
rs336620	C	MVPA	0.0243	0.0044		Body mass index	-0.0093	0.0021
rs340025	T	MVPA	0.0018	0.0032		Body mass index	-0.0127	0.0016
rs34388845	A	MVPA	0.0185	0.0051		Body mass index	-0.0163	0.0023
rs34517439	A	MVPA	-0.0184	0.0063		Body mass index	0.0391	0.003
rs34720381	T	MVPA	-0.0219	0.007		Body mass index	0.0229	0.0033
rs34801745	C	MVPA	-0.0009	0.0041		Body mass index	0.0129	0.002
rs34811474	A	MVPA	0.0094	0.0048		Body mass index	-0.0293	0.0023
rs349088	A	MVPA	0.0022	0.0032		Body mass index	-0.013	0.0017
rs35107973	T	MVPA	0.0021	0.0063		Body mass index	0.0175	0.0029
rs35364449	T	MVPA	-0.0208	0.0065		Body mass index	0.0219	0.0031
rs35408866	A	MVPA	-0.0088	0.006		Body mass index	0.0159	0.0028
rs355777	C	MVPA	-0.0022	0.0032		Body mass index	0.0151	0.0017
rs355838	T	MVPA	0	0.0032		Body mass index	-0.0109	0.0016
rs35679149	A	MVPA	0.0075	0.0126		Body mass index	0.0413	0.006
rs35722922	A	MVPA	-0.0074	0.0042		Body mass index	0.0158	0.002
rs35775580	A	MVPA	-0.0022	0.0096		Body mass index	0.0258	0.0046
rs35808802	T	MVPA	0.008	0.0085		Body mass index	0.0221	0.004
rs35851183	A	MVPA	0.0022	0.0042		Body mass index	-0.0121	0.002
rs35867081	A	MVPA	-0.0047	0.0041		Body mass index	0.015	0.0019
rs36029912	T	MVPA	0.0096	0.0094		Body mass index	-0.0247	0.0044
rs3744017	A	MVPA	0.0056	0.0041		Body mass index	0.0139	0.0022
rs3750944	A	MVPA	0.0084	0.0033		Body mass index	-0.0103	0.0018
rs3752904	T	MVPA	0.004	0.0031		Body mass index	-0.0116	0.0016
rs3766160	A	MVPA	-0.0061	0.0036		Body mass index	-0.0107	0.0018
rs3770799	A	MVPA	0.0046	0.0033		Body mass index	-0.0114	0.0018
rs3772934	T	MVPA	0.0024	0.0035		Body mass index	0.0107	0.0019
rs3803286	A	MVPA	0.0007	0.0033		Body mass index	0.0178	0.0018
rs3806114	A	MVPA	0.0008	0.0035		Body mass index	-0.012	0.0018
rs3808477	T	MVPA	0.0013	0.0035		Body mass index	-0.0182	0.0019
rs3810291	A	MVPA	0.0054	0.0034		Body mass index	0.0262	0.0017
rs3811125	T	MVPA	-0.0071	0.0046		Body mass index	-0.0152	0.0021
rs3813680	A	MVPA	0.0027	0.0045		Body mass index	0.0139	0.0024
rs3814883	T	MVPA	0.0056	0.0032		Body mass index	0.0227	0.0017
rs3816331	A	MVPA	0.0024	0.0043		Body mass index	-0.0107	0.0018
rs3825061	T	MVPA	-0.0003	0.0032		Body mass index	0.014	0.0017
rs3825393	T	MVPA	0.0086	0.0033		Body mass index	-0.0102	0.0017
rs3826705	T	MVPA	0.0051	0.0051		Body mass index	-0.0148	0.0027
rs3829849	T	MVPA	0.0023	0.0033		Body mass index	0.0099	0.0017
rs38312	T	MVPA	0.0002	0.0032		Body mass index	0.0101	0.0017
rs3846783	A	MVPA	0.0069	0.0049		Body mass index	0.0146	0.0025
rs3849570	A	MVPA	-0.0017	0.0033		Body mass index	0.0134	0.0017
rs3850422	A	MVPA	0.0078	0.0032		Body mass index	-0.0112	0.0016
rs3851083	A	MVPA	0.0109	0.0032		Body mass index	-0.01	0.0016
rs385301	T	MVPA	-0.0284	0.0047		Body mass index	-0.0024	0.0022
rs3853474	T	MVPA	-0.0008	0.0033		Body mass index	-0.0097	0.0017
rs3897102	T	MVPA	-0.0043	0.004		Body mass index	0.0116	0.0019
rs3902951	T	MVPA	0.0039	0.0036		Body mass index	-0.0134	0.0019
rs3914628	T	MVPA	-0.0026	0.0043		Body mass index	0.0165	0.0023
rs3923783	A	MVPA	0.02	0.0041		Body mass index	-0.0222	0.0022
rs3930349	A	MVPA	-0.0044	0.0038		Body mass index	-0.014	0.002
rs39654	A	MVPA	0.0038	0.0032		Body mass index	-0.0163	0.0017
rs400277	T	MVPA	0.0053	0.0033		Body mass index	-0.0097	0.0017
rs40067	A	MVPA	0.0084	0.0043		Body mass index	-0.0252	0.0023
rs4017425	T	MVPA	0.0063	0.0032		Body mass index	-0.0118	0.0017
rs40245	A	MVPA	0.003	0.0033		Body mass index	0.0104	0.0018
rs4077093	T	MVPA	-0.0057	0.004		Body mass index	0.012	0.0022
rs41284828	A	MVPA	0.0041	0.0119		Body mass index	-0.0341	0.0057
rs41310284	A	MVPA	-0.007	0.0068		Body mass index	-0.029	0.0032
rs4148155	A	MVPA	0.0005	0.0051		Body mass index	0.0192	0.0026
rs4240673	T	MVPA	0.0035	0.0032		Body mass index	0.0175	0.0016
rs4256980	C	MVPA	0.001	0.0033		Body mass index	-0.0187	0.0017
rs427943	A	MVPA	0.0057	0.0032		Body mass index	-0.0177	0.0017
rs429358	T	MVPA	-0.0078	0.0056		Body mass index	0.0257	0.0026
rs4303732	T	MVPA	-0.0158	0.0032		Body mass index	0.0169	0.0017
rs4307239	A	MVPA	0.0031	0.0032		Body mass index	-0.0115	0.0017
rs4308812	A	MVPA	-0.0086	0.004		Body mass index	0.0107	0.0018
rs4349008	A	MVPA	0.0057	0.0082		Body mass index	0.0204	0.0037
rs4372836	T	MVPA	0.0019	0.0034		Body mass index	0.0125	0.0017
rs4391884	T	MVPA	-0.0081	0.0042		Body mass index	0.0109	0.002
rs4473241	T	MVPA	0.0066	0.0044		Body mass index	0.012	0.0021
rs4480977	T	MVPA	-0.0081	0.0032		Body mass index	0.009	0.0016
rs4482463	A	MVPA	0.0108	0.0062		Body mass index	-0.031	0.0031
rs4517716	C	MVPA	0.0007	0.004		Body mass index	-0.0117	0.002
rs4523610	T	MVPA	0	0.0037		Body mass index	-0.0108	0.002
rs4537305	A	MVPA	-0.0035	0.0041		Body mass index	-0.0181	0.0019
rs4545921	A	MVPA	-0.0014	0.0042		Body mass index	0.0117	0.0019
rs4546329	T	MVPA	-0.0181	0.0032		Body mass index	-0.008	0.0017
rs45521740	A	MVPA	0.0173	0.0087		Body mass index	0.0317	0.0042
rs455527	T	MVPA	0.0055	0.0066		Body mass index	0.0194	0.0034
rs4581940	T	MVPA	0.0065	0.0032		Body mass index	0.0101	0.0017
rs459552	A	MVPA	0.0098	0.0038		Body mass index	-0.0133	0.0019
rs4600855	A	MVPA	0.0065	0.0033		Body mass index	-0.0107	0.0018
rs4601460	A	MVPA	-0.0115	0.0044		Body mass index	0.0114	0.002
rs4653942	A	MVPA	-0.0014	0.004		Body mass index	-0.0113	0.002
rs4655141	T	MVPA	0.0022	0.0043		Body mass index	-0.0173	0.0022
rs4671328	T	MVPA	-0.003	0.0032		Body mass index	0.0214	0.0017
rs4676084	A	MVPA	-0.0057	0.0032		Body mass index	0.0107	0.0017
rs4682718	A	MVPA	-0.0015	0.0042		Body mass index	-0.0143	0.0022
rs4700608	T	MVPA	0.0044	0.0031		Body mass index	-0.0155	0.0017
rs4703019	A	MVPA	0.0057	0.0032		Body mass index	0.0102	0.0016
rs4721089	T	MVPA	-0.0128	0.0049		Body mass index	0.0167	0.0023
rs4722398	T	MVPA	-0.0004	0.0047		Body mass index	0.0147	0.0025
rs4740383	A	MVPA	-0.0078	0.0032		Body mass index	0.0131	0.0018
rs4740619	T	MVPA	0.0007	0.0032		Body mass index	0.0189	0.0016
rs4741032	A	MVPA	0.0051	0.0045		Body mass index	0.0125	0.0023
rs4746339	A	MVPA	0.013	0.0036		Body mass index	-0.0131	0.0019
rs4755713	T	MVPA	0.0022	0.0042		Body mass index	-0.0141	0.0019
rs4759075	T	MVPA	-0.0088	0.0032		Body mass index	0.0118	0.0016
rs4771276	A	MVPA	-0.0014	0.0035		Body mass index	-0.0103	0.0019
rs4784222	C	MVPA	-0.0028	0.0042		Body mass index	0.0093	0.0017
rs478707	T	MVPA	0.0035	0.0052		Body mass index	-0.015	0.0024
rs4794977	C	MVPA	-0.0048	0.0042		Body mass index	0.0118	0.002
rs4795195	A	MVPA	-0.002	0.0036		Body mass index	0.0113	0.0019
rs4812405	A	MVPA	-0.0046	0.0066		Body mass index	-0.0202	0.0033
rs4813619	T	MVPA	-0.0008	0.0032		Body mass index	-0.0106	0.0018
rs4844686	T	MVPA	-0.0014	0.0032		Body mass index	-0.0096	0.0017
rs4858193	T	MVPA	-0.0051	0.0035		Body mass index	0.0133	0.0019
rs4864201	T	MVPA	-0.0012	0.0033		Body mass index	0.0137	0.0017
rs4865512	A	MVPA	0.024	0.0042		Body mass index	-0.0075	0.0019
rs4865796	A	MVPA	0.0017	0.0034		Body mass index	-0.0096	0.0018
rs487152	A	MVPA	0.0062	0.0032		Body mass index	0.0108	0.0016
rs4880341	T	MVPA	-0.0009	0.0032		Body mass index	-0.013	0.0017
rs4889606	A	MVPA	-0.0029	0.0033		Body mass index	0.0209	0.0017
rs4895231	C	MVPA	-0.0033	0.0032		Body mass index	0.0121	0.0017
rs4900714	T	MVPA	-0.0046	0.0031		Body mass index	0.015	0.0017
rs4911382	T	MVPA	-0.004	0.0032		Body mass index	0.0127	0.0017
rs4912652	T	MVPA	-0.0018	0.0032		Body mass index	-0.0098	0.0017
rs4912763	T	MVPA	-0.0035	0.0046		Body mass index	0.0127	0.0022
rs4921301	T	MVPA	-0.0011	0.0051		Body mass index	-0.0129	0.0024
rs4923597	A	MVPA	-0.0009	0.0032		Body mass index	-0.0115	0.0017
rs4970712	A	MVPA	-0.0062	0.0039		Body mass index	0.014	0.002
rs497261	T	MVPA	0.0115	0.0043		Body mass index	0.0113	0.002
rs4973618	A	MVPA	0.0073	0.0034		Body mass index	-0.0148	0.0018
rs4985155	A	MVPA	0.0048	0.0033		Body mass index	0.0102	0.0017
rs4986044	T	MVPA	0.0022	0.0032		Body mass index	-0.0177	0.0016
rs4988235	A	MVPA	-0.0028	0.0035		Body mass index	0.0124	0.0017
rs500216	A	MVPA	0.0042	0.0032		Body mass index	-0.0097	0.0018
rs5017416	T	MVPA	0.0115	0.0096		Body mass index	0.0285	0.0044
rs5019631	T	MVPA	-0.0075	0.0049		Body mass index	-0.0129	0.0023
rs505575	T	MVPA	-0.0071	0.0033		Body mass index	0.0104	0.0018
rs513249	A	MVPA	-0.0059	0.0046		Body mass index	0.0122	0.0022
rs543874	A	MVPA	-0.0046	0.004		Body mass index	-0.0479	0.002
rs55676934	A	MVPA	0.0068	0.0043		Body mass index	-0.014	0.002
rs55966114	T	MVPA	-0.0009	0.0052		Body mass index	0.0146	0.0024
rs56211164	A	MVPA	-0.0045	0.0048		Body mass index	-0.0128	0.0022
rs568546	T	MVPA	0.0237	0.0041		Body mass index	-0.0041	0.0019
rs5771118	T	MVPA	0.0051	0.0047		Body mass index	-0.013	0.0022
rs57800857	A	MVPA	-0.0131	0.0042		Body mass index	0.0157	0.002
rs57989773	T	MVPA	0.0091	0.0049		Body mass index	-0.0142	0.0023
rs58139454	C	MVPA	0.0138	0.0049		Body mass index	-0.0145	0.0023
rs592483	T	MVPA	-0.0032	0.0032		Body mass index	-0.0137	0.0017
rs59302296	A	MVPA	0.0036	0.0067		Body mass index	0.0217	0.0032
rs59428052	A	MVPA	0.0003	0.0059		Body mass index	0.0176	0.0028
rs594821	T	MVPA	-0.002	0.0055		Body mass index	-0.0191	0.003
rs6000329	A	MVPA	0.0037	0.0042		Body mass index	-0.0112	0.002
rs6010784	T	MVPA	-0.0014	0.0032		Body mass index	0.0106	0.0016
rs6014523	T	MVPA	0.0075	0.004		Body mass index	0.0134	0.0021
rs6019483	A	MVPA	-0.0005	0.0042		Body mass index	-0.0175	0.0023
rs6023633	A	MVPA	0.0017	0.0038		Body mass index	-0.013	0.0021
rs61051952	A	MVPA	-0.0057	0.0047		Body mass index	0.0151	0.0022
rs6130360	A	MVPA	-0.0036	0.0047		Body mass index	0.0162	0.0024
rs61740466	A	MVPA	0.0076	0.0048		Body mass index	-0.0142	0.0022
rs61813324	T	MVPA	-0.0182	0.006		Body mass index	0.0289	0.0028
rs61828641	A	MVPA	0.003	0.0065		Body mass index	0.0223	0.003
rs61887841	T	MVPA	0.0083	0.005		Body mass index	-0.0142	0.0024
rs61903695	A	MVPA	0.0104	0.0047		Body mass index	-0.0145	0.0022
rs61983990	A	MVPA	-0.0161	0.0074		Body mass index	0.0198	0.0035
rs62020775	A	MVPA	0.0057	0.0059		Body mass index	-0.0152	0.0028
rs62072006	A	MVPA	0.0155	0.0058		Body mass index	-0.016	0.0028
rs621042	A	MVPA	0.0025	0.0032		Body mass index	-0.0103	0.0017
rs62176993	A	MVPA	0.0004	0.0042		Body mass index	0.0119	0.0019
rs62253188	A	MVPA	0.0011	0.0044		Body mass index	0.0113	0.002
rs62261502	A	MVPA	0.0169	0.0079		Body mass index	0.03	0.0037
rs62399870	T	MVPA	0.0017	0.0059		Body mass index	-0.0178	0.0027
rs62491456	T	MVPA	0.0036	0.0069		Body mass index	0.0197	0.0033
rs6265	T	MVPA	-0.0006	0.0041		Body mass index	-0.0413	0.0021
rs630602	C	MVPA	-0.0026	0.0033		Body mass index	0.0126	0.0018
rs6419734	T	MVPA	-0.0053	0.0044		Body mass index	0.0161	0.0024
rs6427178	A	MVPA	0.0229	0.0041		Body mass index	-0.0022	0.0019
rs6442021	T	MVPA	0.0051	0.0032		Body mass index	-0.0094	0.0017
rs6443750	T	MVPA	0.0011	0.0041		Body mass index	-0.0152	0.0021
rs645482	A	MVPA	-0.0017	0.0034		Body mass index	0.0101	0.0019
rs6463489	T	MVPA	0.0017	0.0052		Body mass index	0.0167	0.0026
rs6468266	A	MVPA	0.0044	0.0033		Body mass index	-0.0113	0.0017
rs6469351	T	MVPA	-0.0094	0.0034		Body mass index	0.0111	0.0018
rs6472125	A	MVPA	-0.0028	0.0031		Body mass index	0.0109	0.0017
rs6476617	A	MVPA	-0.0016	0.0033		Body mass index	-0.0149	0.0017
rs6477694	T	MVPA	-0.0036	0.0033		Body mass index	-0.0126	0.0017
rs6491206	C	MVPA	-0.0048	0.0042		Body mass index	-0.011	0.002
rs6493498	T	MVPA	-0.0063	0.0032		Body mass index	0.0137	0.0016
rs6500208	A	MVPA	0.0024	0.0038		Body mass index	0.0146	0.002
rs650198	T	MVPA	-0.0036	0.0035		Body mass index	-0.0137	0.0019
rs6512302	C	MVPA	-0.0056	0.0038		Body mass index	0.0134	0.002
rs6515110	T	MVPA	0.0031	0.0041		Body mass index	-0.0109	0.0019
rs651548	A	MVPA	-0.0026	0.0033		Body mass index	0.0146	0.0018
rs6539064	C	MVPA	0.0023	0.0036		Body mass index	0.0194	0.0019
rs6545714	A	MVPA	0.0048	0.0032		Body mass index	-0.0194	0.0016
rs6556301	T	MVPA	-0.0031	0.0033		Body mass index	-0.0113	0.0017
rs6567160	T	MVPA	-0.0034	0.0038		Body mass index	-0.0552	0.0019
rs6569648	T	MVPA	0.0092	0.0037		Body mass index	-0.0128	0.0019
rs6573463	A	MVPA	-0.0044	0.0033		Body mass index	0.0101	0.0017
rs6574100	A	MVPA	-0.0098	0.0032		Body mass index	0.0118	0.0017
rs657452	A	MVPA	-0.0098	0.0032		Body mass index	0.0188	0.0016
rs6577584	T	MVPA	0.0005	0.0033		Body mass index	-0.0118	0.0018
rs6587552	A	MVPA	0.0022	0.0037		Body mass index	0.0157	0.002
rs6591407	A	MVPA	-0.0049	0.004		Body mass index	-0.0124	0.0021
rs6602411	T	MVPA	-0.0074	0.0043		Body mass index	0.0147	0.0022
rs6606686	C	MVPA	-0.0092	0.0034		Body mass index	-0.0156	0.0017
rs6607337	T	MVPA	0.0049	0.0035		Body mass index	-0.0124	0.0019
rs6661316	T	MVPA	-0.0034	0.0032		Body mass index	0.012	0.0016
rs6663115	A	MVPA	0.0007	0.0033		Body mass index	-0.0105	0.0018
rs6679408	A	MVPA	-0.0075	0.0037		Body mass index	0.0178	0.002
rs6696828	C	MVPA	-0.002	0.0035		Body mass index	0.012	0.0018
rs6707827	A	MVPA	0.0017	0.0035		Body mass index	-0.0105	0.0019
rs6708541	T	MVPA	-0.0007	0.0036		Body mass index	-0.0133	0.0019
rs6710871	A	MVPA	0.0082	0.0048		Body mass index	0.0193	0.0024
rs6713781	C	MVPA	0.0076	0.0033		Body mass index	-0.0126	0.0017
rs6720868	T	MVPA	-0.003	0.0034		Body mass index	0.0154	0.0018
rs6725931	T	MVPA	-0.0022	0.0047		Body mass index	0.0187	0.0024
rs6733834	C	MVPA	-0.0131	0.004		Body mass index	0.015	0.0021
rs6766610	A	MVPA	-0.0001	0.0032		Body mass index	-0.0099	0.0016
rs6772756	A	MVPA	-0.004	0.0034		Body mass index	0.0111	0.0018
rs6781254	T	MVPA	0.0054	0.0034		Body mass index	0.0105	0.0018
rs6804181	A	MVPA	-0.0027	0.0043		Body mass index	0.0141	0.0023
rs6804842	A	MVPA	-0.0005	0.0032		Body mass index	-0.0141	0.0016
rs6809307	T	MVPA	-0.0051	0.0037		Body mass index	0.0139	0.0019
rs6818414	T	MVPA	-0.0003	0.0032		Body mass index	-0.01	0.0017
rs684639	A	MVPA	-0.0022	0.0032		Body mass index	-0.0098	0.0017
rs6850421	A	MVPA	-0.0047	0.0041		Body mass index	0.0113	0.0019
rs6850639	T	MVPA	-0.0058	0.004		Body mass index	0.0112	0.002
rs6852808	T	MVPA	0.0044	0.0044		Body mass index	-0.0117	0.0021
rs6864049	A	MVPA	0.0024	0.0032		Body mass index	-0.0121	0.0016
rs6879326	T	MVPA	0.0037	0.0032		Body mass index	-0.0095	0.0017
rs6890310	A	MVPA	0.0047	0.0035		Body mass index	-0.0119	0.0019
rs6909685	T	MVPA	0.0068	0.0034		Body mass index	-0.0149	0.0018
rs6916553	A	MVPA	-0.0007	0.0038		Body mass index	-0.0121	0.002
rs6922607	A	MVPA	0.0017	0.004		Body mass index	-0.013	0.0022
rs6950388	A	MVPA	-0.0066	0.0051		Body mass index	0.0135	0.0022
rs6950442	A	MVPA	-0.0027	0.0039		Body mass index	-0.0145	0.002
rs6968554	A	MVPA	0.0063	0.0033		Body mass index	-0.0107	0.0017
rs698147	A	MVPA	0.0058	0.0032		Body mass index	0.0116	0.0017
rs698838	T	MVPA	-0.0007	0.0033		Body mass index	0.0127	0.0018
rs6991323	T	MVPA	0.0062	0.0033		Body mass index	-0.0099	0.0018
rs7024334	T	MVPA	-0.0133	0.0038		Body mass index	0.0135	0.002
rs7025938	C	MVPA	-0.0009	0.0033		Body mass index	-0.0162	0.0018
rs7031064	A	MVPA	-0.0105	0.0032		Body mass index	0.011	0.0017
rs703755	A	MVPA	0.0132	0.0118		Body mass index	-0.0339	0.0056
rs7042372	A	MVPA	-0.0023	0.0033		Body mass index	0.0115	0.0018
rs7070670	T	MVPA	0.0065	0.0044		Body mass index	-0.0126	0.0021
rs7084454	A	MVPA	-0.0105	0.0034		Body mass index	0.0198	0.0018
rs7102454	T	MVPA	0.0093	0.0033		Body mass index	-0.0168	0.0018
rs7120873	T	MVPA	0.0089	0.0051		Body mass index	0.018	0.0026
rs7123876	T	MVPA	0.0087	0.0036		Body mass index	-0.0118	0.0019
rs7124681	A	MVPA	0.0075	0.0032		Body mass index	0.0257	0.0016
rs7133378	A	MVPA	-0.0042	0.0034		Body mass index	0.0127	0.0017
rs7134628	A	MVPA	-0.0024	0.0052		Body mass index	0.0168	0.0028
rs7138803	A	MVPA	0.0029	0.0032		Body mass index	0.0297	0.0017
rs7141307	T	MVPA	0.0026	0.0037		Body mass index	-0.0141	0.002
rs7144011	T	MVPA	0.0031	0.0038		Body mass index	0.0263	0.002
rs715	T	MVPA	0.0061	0.0035		Body mass index	-0.0157	0.0019
rs7159965	C	MVPA	0.0039	0.0043		Body mass index	-0.0144	0.0022
rs7161194	A	MVPA	-0.003	0.0038		Body mass index	0.019	0.0019
rs7164727	T	MVPA	-0.0062	0.0034		Body mass index	0.0171	0.0017
rs7172627	A	MVPA	0.0032	0.0032		Body mass index	-0.0114	0.0017
rs7180542	T	MVPA	-0.0022	0.004		Body mass index	-0.012	0.0022
rs7181610	A	MVPA	-0.0124	0.0048		Body mass index	0.0146	0.0025
rs7189122	T	MVPA	-0.0026	0.0041		Body mass index	-0.0146	0.0022
rs7195386	T	MVPA	0.0011	0.0031		Body mass index	0.0129	0.0017
rs719802	T	MVPA	-0.0012	0.0032		Body mass index	0.0106	0.0017
rs7206608	C	MVPA	0.0082	0.0034		Body mass index	-0.013	0.0018
rs7219230	T	MVPA	0.0011	0.0034		Body mass index	0.0113	0.0018
rs722122	A	MVPA	0.0027	0.0038		Body mass index	-0.0164	0.002
rs7239048	T	MVPA	-0.005	0.0053		Body mass index	-0.0144	0.0025
rs7239114	A	MVPA	0.0048	0.0032		Body mass index	0.012	0.0017
rs7255223	A	MVPA	-0.0016	0.0035		Body mass index	-0.0109	0.0019
rs7258722	A	MVPA	0.0037	0.0033		Body mass index	-0.02	0.0017
rs72673947	A	MVPA	0.0029	0.0066		Body mass index	-0.0223	0.0031
rs72906474	T	MVPA	0.0107	0.0042		Body mass index	-0.0169	0.0019
rs72934680	A	MVPA	-0.0036	0.005		Body mass index	-0.0129	0.0023
rs729387	A	MVPA	-0.0062	0.0043		Body mass index	0.0116	0.002
rs7306544	T	MVPA	-0.0033	0.0052		Body mass index	-0.0142	0.0026
rs73096560	A	MVPA	0.0059	0.0151		Body mass index	-0.0379	0.0069
rs73213501	A	MVPA	-0.0151	0.0054		Body mass index	0.0194	0.0025
rs73225274	A	MVPA	0.0035	0.006		Body mass index	-0.0156	0.0028
rs73249175	T	MVPA	0.0061	0.0061		Body mass index	-0.0221	0.0029
rs73423977	T	MVPA	0.0023	0.0068		Body mass index	-0.0174	0.0032
rs7357754	A	MVPA	0.0071	0.0032		Body mass index	-0.012	0.0017
rs7358274	T	MVPA	-0.0024	0.0046		Body mass index	-0.0117	0.0021
rs7374289	T	MVPA	0.0043	0.0032		Body mass index	0.0092	0.0016
rs73875019	A	MVPA	-0.0007	0.0064		Body mass index	-0.0182	0.003
rs74536181	A	MVPA	0.0155	0.0111		Body mass index	-0.0304	0.0052
rs74887628	A	MVPA	-0.0173	0.0113		Body mass index	0.0305	0.0054
rs7498044	A	MVPA	0.0086	0.005		Body mass index	-0.0163	0.0024
rs7498665	A	MVPA	0.0009	0.0032		Body mass index	-0.0285	0.0017
rs750090	T	MVPA	-0.0014	0.0033		Body mass index	0.0113	0.0018
rs7523668	A	MVPA	0.0097	0.0032		Body mass index	-0.0105	0.0017
rs7534091	A	MVPA	-0.0008	0.0036		Body mass index	-0.012	0.0018
rs7560871	A	MVPA	-0.0055	0.0058		Body mass index	0.0219	0.0034
rs7561278	T	MVPA	0.0023	0.0039		Body mass index	0.0169	0.0021
rs7567655	A	MVPA	-0.008	0.0091		Body mass index	-0.0242	0.0043
rs7570446	A	MVPA	-0.0097	0.0041		Body mass index	0.0111	0.0019
rs7575118	T	MVPA	0.0011	0.0045		Body mass index	0.014	0.0024
rs7580766	A	MVPA	0.0029	0.0032		Body mass index	-0.0094	0.0017
rs7588437	A	MVPA	0.0011	0.0033		Body mass index	-0.0165	0.0017
rs7590444	T	MVPA	-0.0005	0.0037		Body mass index	0.0111	0.002
rs75950518	T	MVPA	0.0019	0.0063		Body mass index	-0.0213	0.003
rs7599312	A	MVPA	-0.0003	0.0035		Body mass index	-0.0182	0.0018
rs7601895	C	MVPA	-0.0049	0.0035		Body mass index	0.0152	0.0018
rs7613360	T	MVPA	-0.0247	0.0042		Body mass index	0.0215	0.0019
rs76134593	T	MVPA	-0.0141	0.0159		Body mass index	0.0368	0.0066
rs761423	T	MVPA	-0.0037	0.0032		Body mass index	0.0105	0.0017
rs7621025	T	MVPA	0.0025	0.0037		Body mass index	-0.0187	0.0019
rs7631156	A	MVPA	0.0032	0.0034		Body mass index	0.0215	0.0018
rs7640424	T	MVPA	-0.001	0.0034		Body mass index	-0.0135	0.0018
rs76420714	T	MVPA	-0.0155	0.0068		Body mass index	0.019	0.0032
rs7647242	T	MVPA	-0.002	0.0032		Body mass index	0.0129	0.0017
rs765248	A	MVPA	0.0017	0.0032		Body mass index	-0.0113	0.0017
rs765787	A	MVPA	-0.0066	0.0042		Body mass index	0.0137	0.0023
rs765875	T	MVPA	0.004	0.0031		Body mass index	-0.0132	0.0017
rs76594121	T	MVPA	0.0025	0.0098		Body mass index	0.0284	0.0047
rs76638898	A	MVPA	0.024	0.0136		Body mass index	-0.0376	0.0065
rs76672197	T	MVPA	0.0172	0.0092		Body mass index	-0.0246	0.0044
rs767943	A	MVPA	-0.011	0.0036		Body mass index	0.0109	0.0019
rs768023	A	MVPA	-0.0096	0.0032		Body mass index	0.0161	0.0016
rs76942203	A	MVPA	-0.0111	0.0088		Body mass index	0.0263	0.0041
rs7713317	A	MVPA	-0.0043	0.0035		Body mass index	-0.0166	0.0018
rs7715256	T	MVPA	-0.0029	0.0032		Body mass index	-0.0158	0.0016
rs7727781	T	MVPA	0.0003	0.0032		Body mass index	0.0093	0.0017
rs7730004	T	MVPA	-0.001	0.0033		Body mass index	0.0139	0.0018
rs7734385	A	MVPA	0.0071	0.0032		Body mass index	-0.0101	0.0016
rs77432547	A	MVPA	0.0015	0.0045		Body mass index	-0.017	0.0021
rs7751781	T	MVPA	-0.0028	0.0032		Body mass index	0.0095	0.0017
rs7760082	A	MVPA	-0.0064	0.0033		Body mass index	-0.0116	0.0018
rs7779296	A	MVPA	0.0074	0.0036		Body mass index	-0.0103	0.0018
rs77883185	T	MVPA	-0.0089	0.0092		Body mass index	0.0265	0.0044
rs779206	A	MVPA	-0.0003	0.0036		Body mass index	-0.0122	0.0019
rs7802342	T	MVPA	0.0139	0.0035		Body mass index	-0.0124	0.0019
rs7836762	A	MVPA	0.0025	0.0032		Body mass index	0.0096	0.0017
rs784218	T	MVPA	0.0202	0.0058		Body mass index	-0.0169	0.0027
rs784944	A	MVPA	-0.0036	0.0036		Body mass index	0.0129	0.0019
rs78686130	T	MVPA	-0.0011	0.0044		Body mass index	-0.0119	0.0021
rs7871866	C	MVPA	-0.0031	0.0044		Body mass index	0.0179	0.0024
rs78886584	A	MVPA	0.003	0.0042		Body mass index	-0.0106	0.0019
rs7893571	T	MVPA	-0.0033	0.0034		Body mass index	0.0125	0.0018
rs7899106	A	MVPA	0.0011	0.0075		Body mass index	-0.0327	0.0037
rs7903146	T	MVPA	0.0022	0.0036		Body mass index	-0.0178	0.0018
rs7944782	T	MVPA	-0.0018	0.0032		Body mass index	-0.0144	0.0017
rs7961979	A	MVPA	0.008	0.0048		Body mass index	0.0177	0.0026
rs7968390	A	MVPA	-0.0023	0.0034		Body mass index	0.0116	0.0018
rs7975187	A	MVPA	0.0021	0.0039		Body mass index	-0.0137	0.0021
rs7975791	T	MVPA	0.0033	0.0086		Body mass index	-0.0249	0.0043
rs7998796	A	MVPA	0.0026	0.0033		Body mass index	-0.0102	0.0018
rs8022717	A	MVPA	0	0.0033		Body mass index	-0.0099	0.0018
rs80236973	T	MVPA	0.0123	0.0059		Body mass index	-0.0156	0.0028
rs8024806	T	MVPA	-0.0064	0.0068		Body mass index	0.0254	0.0035
rs8057911	T	MVPA	0.0044	0.0049		Body mass index	0.0125	0.0023
rs8075273	A	MVPA	0.0034	0.0035		Body mass index	-0.0137	0.0018
rs8081039	T	MVPA	-0.0107	0.0063		Body mass index	0.023	0.0037
rs8089514	A	MVPA	-0.0059	0.0034		Body mass index	0.0124	0.0018
rs8092503	A	MVPA	-0.0082	0.0037		Body mass index	-0.0162	0.0019
rs8097672	A	MVPA	0.0002	0.0045		Body mass index	-0.0209	0.0024
rs811054	T	MVPA	-0.0011	0.0032		Body mass index	0.0135	0.0016
rs8113006	C	MVPA	-0.0029	0.0041		Body mass index	0.0134	0.0021
rs8122855	A	MVPA	-0.003	0.0033		Body mass index	0.0137	0.0018
rs8123881	A	MVPA	0.0033	0.0046		Body mass index	-0.0177	0.0024
rs8126575	T	MVPA	-0.0025	0.0048		Body mass index	0.0152	0.0025
rs8134638	T	MVPA	0.0022	0.0042		Body mass index	-0.0133	0.002
rs816367	C	MVPA	0.0034	0.0033		Body mass index	-0.0107	0.0017
rs8176786	T	MVPA	-0.0187	0.0073		Body mass index	0.0217	0.0039
rs8181823	A	MVPA	0.0095	0.0037		Body mass index	-0.0125	0.002
rs8192675	T	MVPA	0.0115	0.0035		Body mass index	-0.0155	0.0018
rs823075	T	MVPA	0.0045	0.0032		Body mass index	-0.0096	0.0017
rs845084	A	MVPA	0.0056	0.0036		Body mass index	0.0136	0.0019
rs849135	A	MVPA	0.0044	0.0032		Body mass index	0.0106	0.0016
rs879620	T	MVPA	-0.0038	0.0032		Body mass index	0.0226	0.0017
rs881301	T	MVPA	0.0029	0.0032		Body mass index	-0.0106	0.0017
rs889398	T	MVPA	0.0027	0.0032		Body mass index	-0.0195	0.0016
rs891387	T	MVPA	-0.0149	0.0031		Body mass index	0.0208	0.0017
rs893006	A	MVPA	0.0041	0.0034		Body mass index	0.0145	0.0018
rs895330	C	MVPA	-0.0049	0.0042		Body mass index	0.0196	0.0022
rs896183	A	MVPA	-0.0076	0.0033		Body mass index	0.0101	0.0017
rs900144	T	MVPA	-0.0026	0.0032		Body mass index	0.0148	0.0017
rs905938	T	MVPA	-0.0017	0.0037		Body mass index	-0.0143	0.0019
rs925018	C	MVPA	-0.0009	0.0034		Body mass index	-0.013	0.0017
rs9277992	A	MVPA	-0.0079	0.0053		Body mass index	0.0204	0.0025
rs9294260	A	MVPA	-0.0108	0.0032		Body mass index	0.014	0.0016
rs9295448	T	MVPA	-0.0026	0.0036		Body mass index	0.0108	0.0019
rs9297524	T	MVPA	0.0009	0.0034		Body mass index	0.0113	0.0018
rs9299	T	MVPA	-0.005	0.0033		Body mass index	0.0119	0.0018
rs930295	A	MVPA	0.0035	0.0043		Body mass index	0.0208	0.0023
rs9320823	T	MVPA	0.014	0.0033		Body mass index	-0.0165	0.0017
rs9326893	A	MVPA	-0.0029	0.004		Body mass index	-0.0122	0.0021
rs9327000	A	MVPA	0.0017	0.0034		Body mass index	0.0112	0.0018
rs934515	A	MVPA	-0.0028	0.0049		Body mass index	0.0181	0.0026
rs9362662	A	MVPA	-0.0023	0.0032		Body mass index	0.0103	0.0017
rs9364687	T	MVPA	0.005	0.0032		Body mass index	-0.0097	0.0016
rs9370410	A	MVPA	0.0025	0.0035		Body mass index	0.0105	0.0019
rs9378999	T	MVPA	-0.0028	0.0043		Body mass index	-0.0116	0.002
rs9381202	T	MVPA	0.0044	0.0034		Body mass index	-0.0118	0.0018
rs9394312	C	MVPA	-0.0074	0.0032		Body mass index	0.0115	0.0017
rs9408879	T	MVPA	0.0037	0.0032		Body mass index	-0.01	0.0018
rs942066	A	MVPA	0.0081	0.0041		Body mass index	-0.0202	0.002
rs943466	A	MVPA	0.0057	0.0036		Body mass index	-0.0146	0.0019
rs944340	T	MVPA	0.0014	0.0032		Body mass index	0.0112	0.0017
rs9450537	A	MVPA	-0.0035	0.0034		Body mass index	0.0102	0.0018
rs945211	C	MVPA	-0.0018	0.0033		Body mass index	0.0127	0.0018
rs9463175	T	MVPA	-0.006	0.0033		Body mass index	-0.0115	0.0017
rs946824	T	MVPA	-0.0122	0.0046		Body mass index	0.0197	0.0025
rs947088	T	MVPA	0.0047	0.0035		Body mass index	0.0126	0.0019
rs947612	A	MVPA	0.0049	0.0036		Body mass index	-0.0104	0.0019
rs9478671	A	MVPA	0.0054	0.0039		Body mass index	-0.0117	0.0021
rs9514131	T	MVPA	-0.0027	0.0048		Body mass index	-0.0155	0.0026
rs9522183	T	MVPA	-0.0012	0.0041		Body mass index	-0.0135	0.0019
rs9527455	A	MVPA	-0.0006	0.0037		Body mass index	-0.0121	0.002
rs9531786	C	MVPA	-0.0054	0.0033		Body mass index	-0.0111	0.0018
rs954018	A	MVPA	-0.0065	0.0034		Body mass index	-0.0127	0.0018
rs9540493	A	MVPA	0.0026	0.0032		Body mass index	0.0129	0.0017
rs9544930	A	MVPA	0.002	0.0045		Body mass index	-0.0136	0.0024
rs9569808	A	MVPA	-0.0095	0.0037		Body mass index	0.0195	0.002
rs9571687	A	MVPA	-0.0022	0.0034		Body mass index	-0.0122	0.0018
rs9579775	A	MVPA	0.0219	0.0062		Body mass index	-0.02	0.0029
rs9595908	T	MVPA	-0.0053	0.0033		Body mass index	0.0154	0.0017
rs9603697	T	MVPA	-0.004	0.0034		Body mass index	0.0134	0.0018
rs9615723	T	MVPA	0.0083	0.0042		Body mass index	-0.0118	0.0019
rs961917	C	MVPA	0.0046	0.0036		Body mass index	0.0107	0.0019
rs9688431	T	MVPA	-0.0132	0.0069		Body mass index	0.0212	0.0034
rs970433	T	MVPA	-0.0072	0.0033		Body mass index	0.0138	0.0018
rs972283	A	MVPA	0.005	0.0032		Body mass index	0.0089	0.0016
rs972540	A	MVPA	-0.0017	0.0036		Body mass index	-0.0131	0.0018
rs9785285	T	MVPA	-0.0041	0.0038		Body mass index	-0.0127	0.0021
rs9787495	A	MVPA	0.0073	0.0032		Body mass index	-0.0094	0.0017
rs9805893	A	MVPA	0.0134	0.0056		Body mass index	-0.0155	0.0025
rs9808302	A	MVPA	0.0061	0.0041		Body mass index	-0.0116	0.0019
rs9816226	A	MVPA	-0.0144	0.0042		Body mass index	-0.0315	0.0021
rs9818122	T	MVPA	-0.0192	0.0039		Body mass index	-0.0228	0.002
rs9826775	A	MVPA	-0.0136	0.0044		Body mass index	0.0155	0.0024
rs987071	T	MVPA	-0.003	0.0038		Body mass index	-0.0126	0.002
rs9888533	T	MVPA	-0.0029	0.0042		Body mass index	0.0125	0.0019
rs9903845	A	MVPA	-0.02	0.0034		Body mass index	0.003	0.0018
rs9937053	A	MVPA	0.0026	0.0032		Body mass index	0.0721	0.0016
rs9950350	T	MVPA	0.0003	0.0032		Body mass index	0.01	0.0018
rs9964756	T	MVPA	0.0007	0.005		Body mass index	-0.0158	0.0027
rs9965170	A	MVPA	0.0012	0.0032		Body mass index	-0.0105	0.0017
rs10173260	T	MVPA	0.0124	0.0042		Sleep duration	-0.0128368	0.00231322
rs10421649	A	MVPA	-0.0064	0.0041		Sleep duration	0.0132975	0.00229462
rs10483350	A	MVPA	0.0013	0.004		Sleep duration	-0.017369	0.0028676
rs10761674	T	MVPA	0.0052	0.0041		Sleep duration	-0.0123329	0.00226591
rs1079727	T	MVPA	0.0029	0.0043		Sleep duration	-0.0182922	0.00310347
rs10973207	T	MVPA	-0.0073	0.0041		Sleep duration	0.0204339	0.00312394
rs11039544	A	MVPA	-0.0061	0.0055		Sleep duration	-0.018389	0.00307361
rs11190970	A	MVPA	0.0049	0.0051		Sleep duration	-0.015379	0.00282318
rs112230981	A	MVPA	-0.0158	0.0095		Sleep duration	0.0315275	0.00522787
rs113113059	T	MVPA	0.0094	0.0049		Sleep duration	0.0161406	0.00273732
rs11567976	T	MVPA	-0.0071	0.0041		Sleep duration	0.0128042	0.00228516
rs1160545	T	MVPA	0.0249	0.0041		Sleep duration	-0.00185881	0.00230514
rs11614986	A	MVPA	0.0237	0.0053		Sleep duration	0.016379	0.00295101
rs11621908	T	MVPA	0.0053	0.0059		Sleep duration	-0.0240951	0.00416298
rs11643715	C	MVPA	0.0003	0.0045		Sleep duration	-0.013895	0.00249658
rs11885663	T	MVPA	-0.0041	0.0047		Sleep duration	0.0162176	0.00261811
rs12246842	A	MVPA	0.0133	0.0041		Sleep duration	0.0133949	0.00227425
rs12357890	A	MVPA	0.0225	0.0041		Sleep duration	0.000427832	0.00228217
rs12567114	A	MVPA	0.0082	0.0046		Sleep duration	0.0148307	0.0025403
rs12607679	T	MVPA	0.0079	0.0037		Sleep duration	0.0201387	0.00259284
rs12611523	A	MVPA	0.0031	0.0041		Sleep duration	0.0126347	0.00227627
rs1263056	A	MVPA	0.0036	0.0032		Sleep duration	0.0127992	0.00227722
rs12791153	A	MVPA	-0.0107	0.0076		Sleep duration	-0.0235481	0.0042169
rs13088093	T	MVPA	-0.0065	0.0043		Sleep duration	-0.0162722	0.00240235
rs13109404	T	MVPA	0.031	0.008		Sleep duration	0.0312035	0.00440829
rs13201721	T	MVPA	0.0255	0.004		Sleep duration	-0.00194569	0.00257582
rs151014368	A	MVPA	0.0047	0.0051		Sleep duration	0.0160924	0.00281958
rs1517572	A	MVPA	0.0019	0.0032		Sleep duration	-0.0146443	0.00229467
rs1553132	A	MVPA	-0.0061	0.0046		Sleep duration	-0.0145068	0.00258447
rs1625595	T	MVPA	-0.0213	0.0032		Sleep duration	-0.00652459	0.00226818
rs1633005	T	MVPA	-0.015	0.0051		Sleep duration	-0.0174716	0.00279025
rs1691471	T	MVPA	0.0379	0.0042		Sleep duration	-0.00532756	0.00233992
rs17427571	A	MVPA	0.0046	0.0033		Sleep duration	0.0138255	0.00243544
rs174560	T	MVPA	0.0043	0.0044		Sleep duration	-0.0135751	0.00243675
rs17732997	C	MVPA	0.0067	0.0032		Sleep duration	0.0129345	0.0022882
rs1776776	T	MVPA	0.0038	0.0059		Sleep duration	0.019963	0.00341071
rs180769	T	MVPA	-0.0065	0.0041		Sleep duration	0.0127243	0.00229384
rs1939455	T	MVPA	0.0182	0.0064		Sleep duration	-0.0204253	0.00356118
rs205024	T	MVPA	-0.0031	0.0032		Sleep duration	0.0138261	0.00232711
rs2072727	T	MVPA	-0.001	0.0041		Sleep duration	0.0132425	0.00228506
rs2079070	C	MVPA	-0.0019	0.0037		Sleep duration	0.0175475	0.00256638
rs2192528	A	MVPA	0.0097	0.0041		Sleep duration	0.0133687	0.0022692
rs2231265	A	MVPA	-0.0001	0.0048		Sleep duration	-0.014955	0.00269917
rs2668196	A	MVPA	-0.0227	0.004		Sleep duration	0.00235795	0.00288249
rs269054	A	MVPA	-0.0024	0.0041		Sleep duration	0.0136431	0.00229327
rs2696429	A	MVPA	0.0228	0.0052		Sleep duration	-0.0168884	0.00270763
rs2717076	T	MVPA	0.0015	0.0032		Sleep duration	0.0184107	0.00234091
rs3095508	A	MVPA	0.0009	0.0032		Sleep duration	-0.0153518	0.00230437
rs330088	T	MVPA	-0.004	0.0041		Sleep duration	-0.0144687	0.00227678
rs336620	C	MVPA	0.0243	0.0044		Sleep duration	-0.0073008	0.00247028
rs34354917	A	MVPA	0.0007	0.0045		Sleep duration	-0.0137464	0.00250081
rs34556183	A	MVPA	0.0095	0.0047		Sleep duration	0.0169228	0.00252323
rs34731055	T	MVPA	0.0251	0.0053		Sleep duration	0.0194603	0.00294778
rs35531607	T	MVPA	0.0028	0.0041		Sleep duration	-0.0128402	0.00227278
rs35662245	A	MVPA	0.0037	0.0043		Sleep duration	0.0145968	0.00239263
rs365663	A	MVPA	-0.0058	0.0041		Sleep duration	0.0146291	0.00227857
rs370935521	T	MVPA	0.0434	0.0075		Sleep duration	-0.00930778	0.00371549
rs374153	T	MVPA	0.0022	0.0043		Sleep duration	-0.0176119	0.00310308
rs3751046	A	MVPA	0.0025	0.0058		Sleep duration	-0.0194129	0.00320818
rs385301	T	MVPA	-0.0284	0.0047		Sleep duration	0.000266681	0.00256839
rs4333549	C	MVPA	0.0066	0.0032		Sleep duration	0.0139369	0.00227112
rs4538155	T	MVPA	-0.0017	0.0033		Sleep duration	0.0129753	0.00237383
rs4546329	T	MVPA	-0.0181	0.0032		Sleep duration	0.00141687	0.00227474
rs4592416	A	MVPA	-0.0063	0.0041		Sleep duration	-0.0146828	0.0022701
rs460692	T	MVPA	0.0029	0.006		Sleep duration	-0.0210557	0.00333164
rs4767550	A	MVPA	0.0058	0.0033		Sleep duration	-0.0143001	0.0023096
rs4865512	A	MVPA	0.024	0.0042		Sleep duration	-0.00816677	0.0023228
rs55658675	T	MVPA	-0.0103	0.0042		Sleep duration	-0.0131415	0.00236892
rs56372231	T	MVPA	0.009	0.0043		Sleep duration	0.0169439	0.00239981
rs568546	T	MVPA	0.0237	0.0041		Sleep duration	0.0033453	0.00227323
rs61796569	T	MVPA	0.0019	0.0046		Sleep duration	0.0154442	0.00256443
rs61985058	T	MVPA	0.0075	0.0058		Sleep duration	0.0185938	0.00322893
rs62120041	T	MVPA	0.003	0.0082		Sleep duration	0.0261113	0.00457497
rs6427178	A	MVPA	0.0229	0.0041		Sleep duration	0.00168212	0.00226731
rs6575005	T	MVPA	-0.0013	0.0037		Sleep duration	0.0155637	0.00264172
rs7115462	A	MVPA	0.0022	0.0078		Sleep duration	0.0265639	0.00435799
rs72804080	A	MVPA	-0.0018	0.0057		Sleep duration	-0.0177935	0.00319642
rs73219758	A	MVPA	0.002	0.0045		Sleep duration	-0.0164012	0.00249526
rs7503199	T	MVPA	0.0121	0.0046		Sleep duration	-0.0147449	0.00256383
rs75539574	A	MVPA	0.0129	0.0073		Sleep duration	-0.0362482	0.00406522
rs7556815	A	MVPA	-0.0109	0.0049		Sleep duration	0.0407248	0.00274023
rs7613360	T	MVPA	-0.0247	0.0042		Sleep duration	-0.00304748	0.00231367
rs7616632	T	MVPA	-0.0068	0.0032		Sleep duration	0.0132035	0.00226922
rs7644809	T	MVPA	-0.0004	0.0033		Sleep duration	0.0130621	0.00230148
rs7806045	T	MVPA	0.0067	0.0047		Sleep duration	0.0147916	0.00262577
rs7915425	T	MVPA	-0.0075	0.0042		Sleep duration	0.0190638	0.00298959
rs7951019	T	MVPA	-0.0178	0.0117		Sleep duration	-0.0368792	0.00652085
rs80193650	A	MVPA	-0.0048	0.0055		Sleep duration	-0.0168389	0.00306723
rs8038326	A	MVPA	-0.0035	0.0035		Sleep duration	0.0159204	0.0025407
rs8050478	A	MVPA	0.008	0.0041		Sleep duration	-0.0160009	0.00226476
rs915416	C	MVPA	0.0012	0.0045		Sleep duration	0.0192587	0.00249452
rs9345234	A	MVPA	-0.0061	0.0041		Sleep duration	-0.0130117	0.00229893
rs9382445	T	MVPA	0.0099	0.0033		Sleep duration	0.014536	0.00233387
rs9895274	T	MVPA	-0.0064	0.0041		Sleep duration	-0.0133426	0.0022678
rs9903845	A	MVPA	-0.02	0.0034		Sleep duration	-0.00504746	0.00241351
rs9937053	A	MVPA	0.0026	0.0032		Sleep duration	-0.0169348	0.00229041
rs11065979	T	MVPA	-0.0062	0.0041		Parental age at death	-0.0194571	0.00329463
rs1160545	T	MVPA	0.0249	0.0041		Parental age at death	0.0118994	0.00333249
rs12357890	A	MVPA	0.0225	0.0041		Parental age at death	0.000666111	0.00329543
rs13201721	T	MVPA	0.0255	0.004		Parental age at death	-0.00450103	0.00372467
rs146254978	T	MVPA	0.0283	0.016		Parental age at death	-0.0691915	0.0126352
rs1537373	T	MVPA	-0.0003	0.0032		Parental age at death	0.0211051	0.00327387
rs1625595	T	MVPA	-0.0213	0.0032		Parental age at death	-0.0104399	0.00327933
rs1627804	A	MVPA	0.0005	0.0044		Parental age at death	-0.0196955	0.00352155
rs1691471	T	MVPA	0.0379	0.0042		Parental age at death	0.00406176	0.00338292
rs2668196	A	MVPA	-0.0227	0.004		Parental age at death	-0.00135295	0.00417763
rs336620	C	MVPA	0.0243	0.0044		Parental age at death	0.0133113	0.00356542
rs370935521	T	MVPA	0.0434	0.0075		Parental age at death	0.0115294	0.00538174
rs385301	T	MVPA	-0.0284	0.0047		Parental age at death	0.00172926	0.0037094
rs429358	T	MVPA	-0.0078	0.0056		Parental age at death	0.0435613	0.00449074
rs4546329	T	MVPA	-0.0181	0.0032		Parental age at death	-0.00615243	0.00328604
rs4865512	A	MVPA	0.024	0.0042		Parental age at death	-0.00733181	0.00336216
rs568546	T	MVPA	0.0237	0.0041		Parental age at death	0.00262295	0.00328239
rs6427178	A	MVPA	0.0229	0.0041		Parental age at death	0.0118012	0.0032815
rs72740955	T	MVPA	0.0004	0.0043		Parental age at death	-0.024222	0.00347903
rs74617384	A	MVPA	0.014	0.0076		Parental age at death	0.0403191	0.00603222
rs7613360	T	MVPA	-0.0247	0.0042		Parental age at death	-0.00868385	0.00334646
rs9903845	A	MVPA	-0.02	0.0034		Parental age at death	0.000771301	0.00348921
rs10041724	T	LST	0.0249	0.0044		Educational attainment	-0.01315	0.00218
rs1007731	A	LST	0.0165	0.0056		Educational attainment	-0.0151	0.00269
rs1008078	T	LST	0.0162	0.0039		Educational attainment	-0.01738	0.00173
rs10120798	A	LST	0.0139	0.0039		Educational attainment	-0.01028	0.00173
rs10145520	T	LST	0.0113	0.0048		Educational attainment	-0.01191	0.00213
rs10189857	A	LST	-0.0274	0.0035		Educational attainment	0.01725	0.00171
rs10191436	T	LST	0.016	0.0035		Educational attainment	-0.00989	0.00172
rs10205801	A	LST	0.0093	0.0035		Educational attainment	-0.01053	0.00171
rs10215082	A	LST	0.0127	0.0038		Educational attainment	-0.01303	0.00172
rs10222987	A	LST	-0.0209	0.0036		Educational attainment	0.00539	0.00177
rs10266047	C	LST	-0.0038	0.0035		Educational attainment	-0.01132	0.00171
rs10400776	A	LST	-0.0259	0.0044		Educational attainment	0.00365	0.00194
rs1043209	A	LST	-0.0122	0.0035		Educational attainment	0.01364	0.00174
rs10433551	A	LST	0.0016	0.0061		Educational attainment	0.01448	0.00265
rs10456918	A	LST	0.0073	0.005		Educational attainment	-0.01485	0.00224
rs10460095	A	LST	-0.0063	0.0039		Educational attainment	-0.01066	0.00171
rs10469911	T	LST	0.0204	0.0037		Educational attainment	-0.00441	0.00183
rs1051474	T	LST	0.0094	0.0043		Educational attainment	-0.01301	0.00188
rs1054442	A	LST	0.0095	0.0036		Educational attainment	-0.01426	0.00177
rs1061801	A	LST	0.0228	0.0049		Educational attainment	-0.01354	0.0022
rs10732706	T	LST	0.0211	0.0037		Educational attainment	-0.00721	0.00178
rs10745307	A	LST	0.0121	0.0038		Educational attainment	-0.00994	0.00171
rs10752262	T	LST	-0.0059	0.0039		Educational attainment	0.01072	0.00174
rs10765775	A	LST	-0.0223	0.0039		Educational attainment	0.01488	0.00176
rs10772643	T	LST	-0.0385	0.0062		Educational attainment	0.01584	0.00268
rs10810099	A	LST	0.0129	0.0039		Educational attainment	-0.015	0.0019
rs10856785	T	LST	0.0114	0.0039		Educational attainment	-0.01132	0.00192
rs10862376	A	LST	-0.0119	0.0049		Educational attainment	0.01616	0.00239
rs10879676	T	LST	0.0139	0.0035		Educational attainment	-0.00982	0.00173
rs10887801	T	LST	-0.0096	0.0035		Educational attainment	0.01087	0.00171
rs10889193	A	LST	0.0243	0.0039		Educational attainment	-0.00635	0.0017
rs10940921	T	LST	-0.0091	0.0035		Educational attainment	0.01089	0.00177
rs10984445	A	LST	-0.0117	0.0039		Educational attainment	0.01158	0.00171
rs10994777	A	LST	-0.0151	0.0052		Educational attainment	0.0146	0.00232
rs11019128	T	LST	0.004	0.0039		Educational attainment	-0.01123	0.00175
rs11023749	A	LST	-0.0019	0.0037		Educational attainment	0.01132	0.0018
rs1105307	A	LST	-0.0032	0.004		Educational attainment	-0.01173	0.00195
rs1106090	A	LST	-0.014	0.0036		Educational attainment	0.01173	0.00175
rs11081529	T	LST	0.0014	0.0038		Educational attainment	0.01311	0.00186
rs11082975	C	LST	0.0099	0.0039		Educational attainment	-0.01309	0.00172
rs11123818	A	LST	-0.0249	0.0036		Educational attainment	0.02081	0.00175
rs111821073	T	LST	-0.0219	0.0053		Educational attainment	0.01385	0.00237
rs11184939	T	LST	0.0218	0.0038		Educational attainment	-0.00152	0.00174
rs111852224	T	LST	0.0012	0.0058		Educational attainment	0.01663	0.00262
rs111858934	T	LST	0.0252	0.0045		Educational attainment	-0.00926	0.002
rs11223560	A	LST	-0.0098	0.0035		Educational attainment	0.00995	0.00173
rs11243838	A	LST	0.0016	0.0042		Educational attainment	0.01183	0.00204
rs112687095	A	LST	0.0021	0.0052		Educational attainment	0.01325	0.00238
rs112806496	C	LST	0.0107	0.0067		Educational attainment	-0.0187	0.00305
rs1129062	A	LST	-0.0406	0.0072		Educational attainment	0.00317	0.00334
rs112969166	C	LST	-0.0089	0.0038		Educational attainment	0.01008	0.00171
rs113838095	T	LST	-0.0321	0.0043		Educational attainment	-0.00256	0.0018
rs1143770	T	LST	-0.0115	0.0035		Educational attainment	0.01136	0.00172
rs114590429	A	LST	0.0376	0.006		Educational attainment	-0.00938	0.00264
rs115000530	A	LST	0.0099	0.0084		Educational attainment	-0.02892	0.00381
rs115438240	T	LST	0.01	0.0087		Educational attainment	-0.02162	0.00378
rs115454970	T	LST	0.0082	0.0045		Educational attainment	-0.01185	0.00199
rs11587591	A	LST	0.0219	0.0039		Educational attainment	8e-05	0.00193
rs11609711	C	LST	-0.0045	0.005		Educational attainment	0.01371	0.00241
rs11620355	A	LST	-0.0173	0.0069		Educational attainment	0.01756	0.003
rs11623285	T	LST	0.0213	0.0052		Educational attainment	-0.01413	0.00251
rs11627087	A	LST	-0.0217	0.0068		Educational attainment	0.01788	0.00325
rs11635092	A	LST	-0.002	0.0037		Educational attainment	-0.01231	0.00177
rs11646221	T	LST	-0.0034	0.0035		Educational attainment	0.01144	0.00172
rs11655029	T	LST	-0.0037	0.0042		Educational attainment	-0.0109	0.00183
rs11657342	A	LST	-0.0052	0.004		Educational attainment	0.01404	0.00191
rs11663602	A	LST	0.013	0.0039		Educational attainment	-0.01213	0.0019
rs1167827	A	LST	-0.0117	0.0035		Educational attainment	0.00969	0.00173
rs11678980	A	LST	0.0214	0.004		Educational attainment	-0.01744	0.00172
rs11681861	T	LST	-0.0027	0.0057		Educational attainment	0.01435	0.00259
rs11694904	T	LST	-0.009	0.0042		Educational attainment	0.01215	0.00185
rs11703948	A	LST	0.0104	0.0064		Educational attainment	-0.01737	0.00285
rs11725086	T	LST	-0.0076	0.0035		Educational attainment	0.00973	0.00174
rs11732657	A	LST	0.0117	0.0044		Educational attainment	-0.01274	0.00197
rs11754551	T	LST	0.0169	0.0061		Educational attainment	-0.01627	0.00272
rs11774212	T	LST	-0.0016	0.0038		Educational attainment	0.01196	0.00171
rs117799466	C	LST	-0.0086	0.0042		Educational attainment	0.01173	0.00198
rs118093058	T	LST	-0.0045	0.0056		Educational attainment	0.01525	0.00257
rs11871429	A	LST	-0.0091	0.0041		Educational attainment	0.01425	0.00202
rs1188887	T	LST	0.0258	0.0041		Educational attainment	-0.00315	0.0018
rs11972285	A	LST	0.0384	0.0056		Educational attainment	-0.00419	0.00234
rs12030427	A	LST	-0.0081	0.0044		Educational attainment	0.01085	0.00198
rs12062845	A	LST	0.0281	0.0042		Educational attainment	-0.01413	0.00204
rs12118513	A	LST	-0.006	0.0043		Educational attainment	-0.01215	0.0021
rs12170452	A	LST	0.0053	0.0035		Educational attainment	0.01153	0.00171
rs12206846	A	LST	0.0199	0.0036		Educational attainment	-0.00312	0.00175
rs12214364	T	LST	-0.0197	0.0036		Educational attainment	0.0028	0.00175
rs12290350	T	LST	-0.0196	0.0043		Educational attainment	0.013	0.00209
rs12322997	T	LST	0.0043	0.0041		Educational attainment	0.01026	0.00175
rs12324720	A	LST	-0.0271	0.0046		Educational attainment	0.00106	0.00222
rs12364080	T	LST	0.0208	0.0056		Educational attainment	-0.01389	0.0025
rs12375949	T	LST	0.0128	0.0035		Educational attainment	-0.01447	0.00172
rs12425850	T	LST	-0.0236	0.0039		Educational attainment	0.01811	0.00188
rs1245829	A	LST	0.0123	0.0035		Educational attainment	-0.01083	0.00173
rs12463321	A	LST	-0.0317	0.0055		Educational attainment	0.00466	0.00239
rs12468040	T	LST	-0.0123	0.0039		Educational attainment	0.01432	0.00175
rs12503522	T	LST	0.0109	0.0038		Educational attainment	-0.01125	0.00188
rs12519073	T	LST	0.0007	0.0042		Educational attainment	-0.01221	0.00202
rs12533584	A	LST	-0.0129	0.0037		Educational attainment	0.01054	0.00184
rs12574281	A	LST	0.0053	0.004		Educational attainment	-0.01077	0.00176
rs12602286	T	LST	0.0097	0.0053		Educational attainment	0.01701	0.00255
rs12617870	T	LST	0.0263	0.0035		Educational attainment	-0.0107	0.00172
rs12646216	T	LST	-0.001	0.0039		Educational attainment	0.01062	0.00174
rs12646297	A	LST	-0.0052	0.0042		Educational attainment	-0.0111	0.00187
rs12655753	A	LST	0.0093	0.0111		Educational attainment	-0.02903	0.00509
rs12678836	A	LST	0.0232	0.0035		Educational attainment	-0.00355	0.00172
rs12694681	T	LST	0.0048	0.0041		Educational attainment	0.01123	0.00183
rs12712269	T	LST	0.015	0.0039		Educational attainment	-0.01063	0.00174
rs12716848	A	LST	0.0061	0.0035		Educational attainment	-0.00969	0.00174
rs12724430	T	LST	-0.0073	0.0038		Educational attainment	0.00979	0.0017
rs12908232	A	LST	-0.0077	0.0035		Educational attainment	0.00975	0.0017
rs1291818	T	LST	-0.0092	0.0035		Educational attainment	0.01085	0.0017
rs12926704	A	LST	0.0054	0.0062		Educational attainment	-0.01737	0.00269
rs12981974	C	LST	0.0337	0.0058		Educational attainment	-0.01051	0.00225
rs12992995	A	LST	-0.0258	0.0043		Educational attainment	0.00545	0.00191
rs13010288	T	LST	-0.0175	0.0051		Educational attainment	0.01953	0.00252
rs13010566	A	LST	0.0098	0.0035		Educational attainment	-0.0106	0.0017
rs13017586	A	LST	-0.0401	0.0054		Educational attainment	0.0057	0.00236
rs13035874	A	LST	0.0072	0.004		Educational attainment	-0.01114	0.00178
rs13089152	T	LST	-0.0234	0.0041		Educational attainment	0.00125	0.00181
rs13090388	T	LST	-0.0243	0.0042		Educational attainment	0.02852	0.00184
rs13091704	A	LST	0.0004	0.0045		Educational attainment	-0.0108	0.00197
rs13141210	T	LST	-0.0073	0.0038		Educational attainment	0.01361	0.00172
rs13145650	T	LST	0.0088	0.0068		Educational attainment	-0.01918	0.00306
rs13147223	A	LST	-0.0136	0.0036		Educational attainment	0.01087	0.00176
rs13163062	T	LST	-0.0048	0.0039		Educational attainment	0.01007	0.00172
rs13168806	A	LST	0.0225	0.004		Educational attainment	-0.00966	0.00177
rs13188731	A	LST	0.0218	0.004		Educational attainment	-0.00113	0.00177
rs13318986	A	LST	-0.0023	0.0041		Educational attainment	0.01193	0.00181
rs13422673	T	LST	0.0015	0.0035		Educational attainment	-0.01201	0.0017
rs13428598	T	LST	-0.0064	0.0039		Educational attainment	0.01649	0.00175
rs1364626	T	LST	-0.0137	0.0039		Educational attainment	0.00956	0.00171
rs1375561	T	LST	0.0232	0.0037		Educational attainment	-0.0147	0.00178
rs1381247	T	LST	-0.0145	0.0037		Educational attainment	0.01013	0.00182
rs1391438	T	LST	-0.0097	0.0037		Educational attainment	0.0167	0.00183
rs1391954	T	LST	0.0245	0.004		Educational attainment	-0.00376	0.00171
rs139612798	T	LST	0.0094	0.0113		Educational attainment	-0.02918	0.00511
rs1405876	T	LST	0.009	0.004		Educational attainment	0.01038	0.00177
rs1408284	C	LST	0.0096	0.0056		Educational attainment	-0.01388	0.0025
rs1423246	A	LST	-0.0172	0.0038		Educational attainment	0.01255	0.00188
rs1427298	T	LST	-0.0116	0.0036		Educational attainment	0.0102	0.00172
rs143386970	T	LST	-0.0141	0.0063		Educational attainment	0.016	0.00286
rs144336753	A	LST	-0.0274	0.014		Educational attainment	0.04038	0.00643
rs1445979	A	LST	0.0196	0.0036		Educational attainment	-0.01277	0.00175
rs1455350	A	LST	0.0036	0.0035		Educational attainment	-0.01614	0.0017
rs145590108	T	LST	-0.0312	0.0075		Educational attainment	0.02232	0.00367
rs1458145	T	LST	0.0011	0.004		Educational attainment	-0.01001	0.00178
rs1461515	A	LST	-0.0041	0.0035		Educational attainment	0.0093	0.0017
rs152603	A	LST	0.0094	0.0036		Educational attainment	-0.01019	0.00177
rs1527878	A	LST	0.0058	0.0041		Educational attainment	-0.01182	0.00199
rs1558727	T	LST	0.0035	0.0035		Educational attainment	-0.01069	0.0017
rs1566085	T	LST	-0.014	0.0039		Educational attainment	0.01645	0.00171
rs1566504	T	LST	-0.0156	0.0046		Educational attainment	0.01126	0.00203
rs1569092	A	LST	-0.0093	0.0048		Educational attainment	0.01807	0.00234
rs1569723	A	LST	-0.0082	0.004		Educational attainment	0.01168	0.00197
rs1599381	A	LST	-0.0085	0.0038		Educational attainment	0.01002	0.0017
rs1618725	T	LST	-0.0179	0.0038		Educational attainment	0.01477	0.00174
rs1620977	A	LST	-0.0039	0.0039		Educational attainment	0.02046	0.00195
rs1671476	A	LST	0.0162	0.0066		Educational attainment	-0.01882	0.00323
rs1671770	A	LST	-0.0057	0.0051		Educational attainment	0.01342	0.00223
rs16854920	T	LST	0.0067	0.0037		Educational attainment	-0.01007	0.00181
rs1689510	C	LST	-0.0137	0.0041		Educational attainment	0.01761	0.0018
rs16995054	T	LST	0.0105	0.0047		Educational attainment	-0.0139	0.00208
rs17023131	C	LST	-0.012	0.004		Educational attainment	0.01123	0.00192
rs17025214	T	LST	-0.0221	0.0038		Educational attainment	0.00536	0.00184
rs17048855	A	LST	0.0036	0.0036		Educational attainment	0.01184	0.00179
rs17060737	T	LST	-0.0102	0.0039		Educational attainment	0.01192	0.0019
rs17110109	T	LST	0.002	0.0036		Educational attainment	-0.01023	0.00175
rs17126938	T	LST	0.0012	0.0051		Educational attainment	-0.01536	0.0025
rs17321729	A	LST	-0.0087	0.004		Educational attainment	0.01141	0.00196
rs1736523	C	LST	0.0216	0.0039		Educational attainment	-0.0043	0.00176
rs17425572	A	LST	-0.0114	0.0035		Educational attainment	0.01224	0.0017
rs17428076	C	LST	-0.0113	0.0041		Educational attainment	0.01216	0.00198
rs17489649	A	LST	0.004	0.0037		Educational attainment	0.0139	0.00181
rs175325	A	LST	0.0044	0.0039		Educational attainment	-0.01179	0.00174
rs17551064	A	LST	-0.0165	0.0047		Educational attainment	0.01493	0.0023
rs17563464	A	LST	0.0039	0.0044		Educational attainment	-0.01477	0.00212
rs17565975	A	LST	0.007	0.0035		Educational attainment	-0.01142	0.00171
rs17568389	A	LST	-0.0194	0.0035		Educational attainment	0.01201	0.0017
rs17570033	T	LST	0.0197	0.0065		Educational attainment	-0.01862	0.00283
rs1758747	A	LST	-0.0027	0.0038		Educational attainment	0.0101	0.00184
rs17598675	T	LST	-0.0018	0.0035		Educational attainment	-0.01199	0.0017
rs17621391	T	LST	0.0243	0.0041		Educational attainment	-0.00213	0.00196
rs176218	T	LST	-0.0157	0.0045		Educational attainment	0.01883	0.00215
rs17638867	T	LST	-0.0087	0.0046		Educational attainment	0.01329	0.00222
rs17801257	A	LST	-0.0292	0.0053		Educational attainment	0.01021	0.00257
rs1802669	A	LST	0.0384	0.0041		Educational attainment	-0.00682	0.00181
rs1837687	C	LST	0.0222	0.0039		Educational attainment	-0.00338	0.00176
rs1860337	T	LST	-0.0253	0.0039		Educational attainment	0.00278	0.00173
rs1866823	A	LST	-0.0093	0.0036		Educational attainment	0.01009	0.00171
rs1880692	A	LST	-0.0072	0.0035		Educational attainment	0.01008	0.0017
rs1892417	T	LST	-0.0025	0.0041		Educational attainment	0.01732	0.00202
rs1918394	T	LST	-0.0066	0.0047		Educational attainment	0.01261	0.0023
rs192436652	T	LST	0.054	0.0118		Educational attainment	-0.03497	0.00545
rs1925576	A	LST	0.0143	0.0035		Educational attainment	-0.00997	0.00171
rs1938450	A	LST	-0.0226	0.0041		Educational attainment	0.00288	0.00181
rs1947066	A	LST	0.0298	0.0044		Educational attainment	-0.00541	0.00214
rs1952183	A	LST	0.0032	0.0035		Educational attainment	-0.01055	0.0017
rs1964927	A	LST	-0.0076	0.0036		Educational attainment	0.01423	0.00177
rs1980628	A	LST	-0.0034	0.0047		Educational attainment	0.01173	0.00209
rs1999065	T	LST	0.0249	0.0037		Educational attainment	-0.00074	0.0018
rs2034670	A	LST	-0.0076	0.0048		Educational attainment	0.01312	0.00214
rs2052285	A	LST	-0.0061	0.0039		Educational attainment	0.01123	0.00175
rs2067854	A	LST	-0.0215	0.0043		Educational attainment	0.01477	0.00209
rs2141277	A	LST	0.0056	0.0039		Educational attainment	0.00952	0.0017
rs2179152	T	LST	0.0127	0.0036		Educational attainment	-0.01455	0.00176
rs2182505	T	LST	-0.0119	0.0039		Educational attainment	0.01086	0.00192
rs2220926	T	LST	0.0003	0.0035		Educational attainment	-0.01055	0.00172
rs2229383	T	LST	-0.0287	0.004		Educational attainment	0.00469	0.00178
rs2287838	A	LST	0.0083	0.0035		Educational attainment	-0.01152	0.00171
rs2297600	T	LST	-0.0155	0.0051		Educational attainment	0.01569	0.00223
rs2302761	T	LST	-0.0124	0.0043		Educational attainment	0.01354	0.00209
rs2347526	T	LST	0.005	0.004		Educational attainment	-0.01395	0.00179
rs2381761	T	LST	-0.0377	0.0063		Educational attainment	0.00231	0.00266
rs2406253	A	LST	-0.0046	0.0044		Educational attainment	0.01411	0.00216
rs2414072	A	LST	0.0121	0.0039		Educational attainment	-0.01005	0.00171
rs2416759	A	LST	0.0123	0.0042		Educational attainment	-0.01052	0.00185
rs242093	A	LST	0.0072	0.0035		Educational attainment	-0.01031	0.00172
rs2447535	A	LST	0.0064	0.0038		Educational attainment	-0.01181	0.00185
rs2473977	A	LST	0.0195	0.0036		Educational attainment	-0.00279	0.00174
rs2478208	C	LST	0.0095	0.0038		Educational attainment	-0.0106	0.0017
rs2496482	T	LST	-0.0014	0.0036		Educational attainment	0.01109	0.00177
rs249960	A	LST	0.0298	0.005		Educational attainment	-0.00377	0.00226
rs2515960	A	LST	0.0104	0.0035		Educational attainment	-0.00988	0.00172
rs2529484	C	LST	0.0221	0.0036		Educational attainment	-0.00107	0.0018
rs2545798	A	LST	0.0057	0.0038		Educational attainment	-0.01346	0.00171
rs2554835	A	LST	0.0014	0.0039		Educational attainment	0.00974	0.00175
rs2589091	A	LST	0.0031	0.0036		Educational attainment	-0.00949	0.00172
rs262890	A	LST	-0.0344	0.0042		Educational attainment	0.00991	0.00185
rs2667382	A	LST	0.0224	0.0039		Educational attainment	-0.00219	0.0017
rs268120	A	LST	-0.0083	0.0041		Educational attainment	0.01244	0.00196
rs2702575	T	LST	0.0076	0.0036		Educational attainment	-0.00989	0.00175
rs2706762	T	LST	0.0006	0.0049		Educational attainment	0.01484	0.00246
rs2725370	T	LST	0.0273	0.0042		Educational attainment	-0.01536	0.00187
rs277828	A	LST	0.0118	0.004		Educational attainment	-0.01091	0.00196
rs2783992	T	LST	-0.0242	0.0038		Educational attainment	0.01461	0.00171
rs2819336	T	LST	-0.0272	0.004		Educational attainment	0.01828	0.00177
rs2820314	A	LST	-0.0114	0.004		Educational attainment	0.011	0.0018
rs2833481	T	LST	0.0162	0.0061		Educational attainment	-0.01583	0.00266
rs28373063	C	LST	-0.0126	0.005		Educational attainment	0.01389	0.00229
rs28513670	A	LST	-0.0049	0.0051		Educational attainment	-0.01477	0.00225
rs28661002	T	LST	-0.0152	0.0046		Educational attainment	0.01099	0.00198
rs2885198	A	LST	-0.0155	0.0035		Educational attainment	0.01025	0.0017
rs2923431	C	LST	-0.0038	0.004		Educational attainment	0.0114	0.00176
rs2964197	T	LST	-0.0115	0.0038		Educational attainment	0.01177	0.0017
rs2964252	A	LST	-0.0235	0.0037		Educational attainment	0.00943	0.00183
rs2965216	A	LST	0.0212	0.0039		Educational attainment	-0.00224	0.00174
rs2971970	T	LST	-0.0041	0.0042		Educational attainment	-0.01654	0.00207
rs2998315	A	LST	-0.0029	0.0038		Educational attainment	-0.01269	0.00171
rs301800	T	LST	-0.0009	0.0046		Educational attainment	0.01516	0.00224
rs3026996	A	LST	0.0041	0.0045		Educational attainment	0.01537	0.00199
rs31940	A	LST	-0.0061	0.0056		Educational attainment	0.01548	0.00246
rs337637	A	LST	0.0046	0.0036		Educational attainment	0.01123	0.00177
rs339054	T	LST	0.0055	0.0035		Educational attainment	-0.0117	0.0017
rs34316	A	LST	0.0029	0.0035		Educational attainment	0.02016	0.00177
rs34394051	A	LST	0.0034	0.0052		Educational attainment	-0.01392	0.0024
rs34485537	T	LST	-0.0087	0.0039		Educational attainment	0.01075	0.00173
rs34811474	A	LST	-0.0249	0.0045		Educational attainment	0.00868	0.00214
rs34853711	C	LST	0.0007	0.0046		Educational attainment	-0.01596	0.00206
rs34864022	A	LST	-0.0483	0.0078		Educational attainment	0.00879	0.00336
rs35039375	A	LST	-0.0411	0.0066		Educational attainment	0.01983	0.00293
rs35115993	T	LST	0.0081	0.0055		Educational attainment	-0.01587	0.00241
rs35309068	T	LST	-0.0014	0.0039		Educational attainment	-0.01321	0.00171
rs35316276	T	LST	0.0002	0.0043		Educational attainment	0.01173	0.00194
rs35417702	T	LST	0.005	0.0038		Educational attainment	-0.01445	0.0017
rs35475880	T	LST	0.0091	0.0047		Educational attainment	-0.01511	0.00208
rs35518360	A	LST	-0.0393	0.0072		Educational attainment	0.01875	0.00327
rs35532491	A	LST	0.0183	0.0063		Educational attainment	-0.02007	0.00286
rs35836525	C	LST	-0.014	0.0103		Educational attainment	0.02788	0.00506
rs35919256	A	LST	-0.0191	0.004		Educational attainment	0.01032	0.00177
rs36079846	T	LST	-0.0239	0.0038		Educational attainment	0.0097	0.0017
rs36083520	T	LST	-0.0053	0.005		Educational attainment	-0.01629	0.00223
rs36085856	C	LST	0.0055	0.0076		Educational attainment	0.0201	0.00354
rs36119825	A	LST	-0.0079	0.0038		Educational attainment	0.01063	0.00171
rs364789	A	LST	0.0275	0.0044		Educational attainment	0.00498	0.00199
rs3747631	C	LST	-0.0177	0.0047		Educational attainment	0.02207	0.00208
rs3759344	A	LST	0.0452	0.0062		Educational attainment	-0.00347	0.00278
rs3781339	T	LST	0.0065	0.0044		Educational attainment	-0.01247	0.00219
rs3781412	A	LST	-0.0208	0.0036		Educational attainment	0.0052	0.00174
rs3796348	A	LST	0.0066	0.0039		Educational attainment	0.01032	0.00175
rs3800546	C	LST	-0.0115	0.004		Educational attainment	0.01183	0.00194
rs3809634	A	LST	0.0141	0.0038		Educational attainment	-0.01058	0.00185
rs3812281	T	LST	0.0046	0.0035		Educational attainment	0.01228	0.00174
rs3897821	A	LST	-0.0062	0.0037		Educational attainment	0.01502	0.0018
rs396321	T	LST	-0.0213	0.0035		Educational attainment	0.00285	0.0017
rs401687	C	LST	-0.0109	0.0038		Educational attainment	0.01144	0.0017
rs406413	A	LST	-0.0011	0.0042		Educational attainment	0.01695	0.00209
rs4073894	A	LST	-0.0197	0.0043		Educational attainment	0.01524	0.00211
rs4144624	T	LST	-0.0003	0.005		Educational attainment	-0.01338	0.00239
rs421151	A	LST	-0.036	0.0063		Educational attainment	0.00826	0.00306
rs4311996	A	LST	-0.0217	0.0039		Educational attainment	0.0161	0.00175
rs4328757	T	LST	-0.0155	0.0036		Educational attainment	0.01067	0.00174
rs4352658	T	LST	0.0194	0.007		Educational attainment	-0.0212	0.00308
rs4382592	T	LST	0.015	0.0038		Educational attainment	-0.01636	0.00185
rs4384309	A	LST	-0.007	0.0039		Educational attainment	0.0109	0.00172
rs4416502	A	LST	0.0291	0.0048		Educational attainment	-0.00838	0.0021
rs4442732	A	LST	0.0001	0.0036		Educational attainment	0.01063	0.00176
rs4460001	A	LST	-0.0193	0.0035		Educational attainment	0.00148	0.00172
rs4483592	T	LST	0.036	0.0052		Educational attainment	-0.00829	0.00229
rs4551799	A	LST	-0.0241	0.0039		Educational attainment	-0.00077	0.00192
rs4652135	A	LST	-0.0043	0.0042		Educational attainment	0.01219	0.0019
rs4663624	T	LST	-0.0124	0.0035		Educational attainment	0.00976	0.00174
rs4675248	A	LST	0.011	0.0039		Educational attainment	-0.01004	0.00173
rs469565	T	LST	-0.0259	0.0046		Educational attainment	0.00802	0.00203
rs4726070	A	LST	-0.0014	0.0036		Educational attainment	0.01251	0.00174
rs4733264	C	LST	0.0045	0.0039		Educational attainment	-0.00954	0.00174
rs4757957	C	LST	-0.0123	0.0037		Educational attainment	0.0141	0.00184
rs4760687	A	LST	0.0117	0.0037		Educational attainment	-0.01039	0.00183
rs4766424	C	LST	-0.0013	0.0052		Educational attainment	0.0141	0.00258
rs4778058	T	LST	0.0137	0.0039		Educational attainment	-0.01017	0.0017
rs4780563	A	LST	0.0125	0.005		Educational attainment	-0.01398	0.00245
rs4787457	A	LST	-0.0168	0.004		Educational attainment	0.01741	0.00176
[truncated: 1,883 more rows]

## Sheet: S7
Supplementary Table 7. Details of instrumental variables used in multivariable Mendelian randomization (Model 3).
SNP	Effect allele	Exposure				Confounder 1				Confounder 2				Confounder 3				Confounder 4				Confounder 5				Confounder 6
		Phenotypes	Beta	Standard error		Phenotypes	Beta	Standard error		Phenotypes	Beta	Standard error		Phenotypes	Beta	Standard error		Phenotypes	Beta	Standard error		Phenotypes	Beta	Standard error		Phenotypes	Beta	Standard error
rs10002111	A	MVPA	-0.012	0.0038		Educational attainment	-0.01203	0.00205		Smoking initiation	0.0111	0.00215		Alcohol consumption	0.000134	0.00234		Body mass index	0.0125	0.0021		Sleep duration	0.000422944	0.00274881		Parental age at death	-0.00945235	0.00396899
rs10005883	T	MVPA	-0.0072	0.0034		Educational attainment	0.00477	0.00184		Smoking initiation	0.000655	0.00191		Alcohol consumption	-0.000562	0.00211		Body mass index	0.0113	0.0018		Sleep duration	-0.00427589	0.00243947		Parental age at death	-0.00221771	0.00352861
rs10009336	T	MVPA	-0.0058	0.0043		Educational attainment	0.00201	0.00232		Smoking initiation	-4.49e-05	0.00236		Alcohol consumption	0.00747	0.00264		Body mass index	-0.0127	0.0022		Sleep duration	-0.0102846	0.00308539		Parental age at death	0.00125951	0.00446197
rs1000940	A	MVPA	0.0034	0.0035		Educational attainment	-0.00283	0.00184		Smoking initiation	-0.00532	0.0019		Alcohol consumption	-0.00195	0.00208		Body mass index	-0.0152	0.0018		Sleep duration	-0.00484536	0.00247062		Parental age at death	-0.00126708	0.00357255
rs10033843	A	MVPA	-0.0081	0.0039		Educational attainment	-0.00819	0.0021		Smoking initiation	0.000358	0.00218		Alcohol consumption	0.00188	0.00238		Body mass index	0.014	0.0021		Sleep duration	-0.00371577	0.00283935		Parental age at death	-0.0064288	0.00410631
rs10050620	T	MVPA	0.0025	0.0043		Educational attainment	-0.00013	0.00182		Smoking initiation	-0.00493	0.00187		Alcohol consumption	0.000988	0.00209		Body mass index	-0.013	0.002		Sleep duration	-0.000206525	0.00241658		Parental age at death	0.0040142	0.00349966
rs10060023	T	MVPA	0.0054	0.0044		Educational attainment	0.01178	0.00182		Smoking initiation	-0.00108	0.00188		Alcohol consumption	-0.00318	0.00208		Body mass index	-0.0073	0.002		Sleep duration	-0.000134448	0.00239477		Parental age at death	0.00705849	0.00346973
rs1006896	A	MVPA	-0.0069	0.0051		Educational attainment	-0.00876	0.00271		Smoking initiation	0.00721	0.00288		Alcohol consumption	0.00361	0.00307		Body mass index	0.0227	0.0027		Sleep duration	-0.00252282	0.00354051		Parental age at death	-0.0156619	0.00510286
rs1007731	A	MVPA	0.0033	0.0052		Educational attainment	-0.0151	0.00269		Smoking initiation	0.00423	0.003		Alcohol consumption	-0.00145	0.0031		Body mass index	-0.0037	0.0028		Sleep duration	0.00575555	0.00354034		Parental age at death	7.2091e-05	0.0051223
rs1008078	T	MVPA	-0.0051	0.0042		Educational attainment	-0.01738	0.00173		Smoking initiation	0.00921	0.00179		Alcohol consumption	0.00411	0.00199		Body mass index	0.0106	0.0019		Sleep duration	-0.00920406	0.0023189		Parental age at death	-0.00961167	0.00335401
rs1009188	T	MVPA	-0.0004	0.0036		Educational attainment	-0.00139	0.00191		Smoking initiation	0.000499	0.00197		Alcohol consumption	0.00477	0.00217		Body mass index	0.0124	0.0019		Sleep duration	0.000436845	0.00254291		Parental age at death	-0.00218669	0.00367422
rs10092723	A	MVPA	0.0048	0.0036		Educational attainment	0.00404	0.00195		Smoking initiation	0.0021	0.00202		Alcohol consumption	-0.000544	0.0022		Body mass index	-0.0133	0.002		Sleep duration	0.0021196	0.00261066		Parental age at death	0.00587845	0.00377566
rs10118866	T	MVPA	-0.0002	0.0038		Educational attainment	0.00334	0.00204		Smoking initiation	0.00196	0.0021		Alcohol consumption	0.00264	0.00229		Body mass index	0.0113	0.002		Sleep duration	-0.00290304	0.00272892		Parental age at death	-0.0011918	0.00393278
rs10118878	A	MVPA	0.0079	0.0031		Educational attainment	0.00013	0.0017		Smoking initiation	-0.000915	0.00176		Alcohol consumption	0.000928	0.00194		Body mass index	0.0099	0.0017		Sleep duration	0.00592567	0.00226846		Parental age at death	-0.00436348	0.00327456
rs10120798	A	MVPA	-0.0111	0.0041		Educational attainment	-0.01028	0.00173		Smoking initiation	0.000649	0.0018		Alcohol consumption	0.000811	0.00196		Body mass index	0.0115	0.0019		Sleep duration	0.00148195	0.00230857		Parental age at death	-0.000241613	0.00334187
rs10132280	A	MVPA	0.0029	0.0035		Educational attainment	0.00166	0.00185		Smoking initiation	0.00146	0.00195		Alcohol consumption	-0.000253	0.00212		Body mass index	-0.0214	0.0018		Sleep duration	0.00367741	0.00248415		Parental age at death	0.00552626	0.00358178
rs10145520	T	MVPA	0.0004	0.0051		Educational attainment	-0.01191	0.00213		Smoking initiation	0.00715	0.00218		Alcohol consumption	0.00828	0.00243		Body mass index	0.0073	0.0024		Sleep duration	-0.00183966	0.00284445		Parental age at death	-0.00275217	0.00409953
rs10169594	T	MVPA	0.0052	0.0033		Educational attainment	0.00858	0.00176		Smoking initiation	-0.0017	0.00185		Alcohol consumption	0.000507	0.00204		Body mass index	-0.012	0.0018		Sleep duration	-0.00652208	0.00235696		Parental age at death	0.0081328	0.00340804
rs10173260	T	MVPA	0.0124	0.0042		Educational attainment	0.00056	0.00174		Smoking initiation	0.00135	0.0018		Alcohol consumption	0.00236	0.00197		Body mass index	-0.0008	0.0019		Sleep duration	-0.0128368	0.00231322		Parental age at death	0.00082763	0.00334786
rs10182181	A	MVPA	0.0003	0.0031		Educational attainment	-0.00111	0.0017		Smoking initiation	-0.00621	0.00177		Alcohol consumption	-0.00403	0.00193		Body mass index	-0.0327	0.0016		Sleep duration	-0.00978388	0.00226372		Parental age at death	0.00267627	0.0032704
rs10189857	A	MVPA	0.0093	0.0032		Educational attainment	0.01725	0.00171		Smoking initiation	-0.00154	0.00177		Alcohol consumption	0.00619	0.00194		Body mass index	-0.0071	0.0017		Sleep duration	-0.00468705	0.00228575		Parental age at death	0.00923978	0.00330352
rs10197031	T	MVPA	-0.0018	0.0035		Educational attainment	-0.00111	0.00188		Smoking initiation	-0.00148	0.00193		Alcohol consumption	0.00114	0.00214		Body mass index	-0.0161	0.0019		Sleep duration	-0.00156564	0.00250429		Parental age at death	0.00847654	0.00362052
rs10215082	A	MVPA	-0.0053	0.0035		Educational attainment	-0.01303	0.00172		Smoking initiation	0.00512	0.00176		Alcohol consumption	-0.00248	0.00195		Body mass index	-0.0045	0.0019		Sleep duration	0.00202401	0.00227029		Parental age at death	-0.00310788	0.0032784
rs10236427	T	MVPA	-0.0099	0.004		Educational attainment	-0.00353	0.00211		Smoking initiation	0.00264	0.0023		Alcohol consumption	-0.00365	0.00246		Body mass index	0.0123	0.0021		Sleep duration	0.000389156	0.0028549		Parental age at death	0.00130498	0.00412467
rs10263780	A	MVPA	-0.0112	0.0055		Educational attainment	0.00053	0.00248		Smoking initiation	-0.00226	0.00256		Alcohol consumption	0.000308	0.00281		Body mass index	-0.0159	0.0026		Sleep duration	0.00473478	0.00330673		Parental age at death	0.00806522	0.00478849
rs10266047	C	MVPA	-0.0061	0.0032		Educational attainment	-0.01132	0.00171		Smoking initiation	0.00817	0.00178		Alcohol consumption	0.0013	0.00194		Body mass index	-0.0053	0.0017		Sleep duration	-0.00176092	0.00227671		Parental age at death	-0.000762355	0.00329157
rs10279261	A	MVPA	-0.01	0.0033		Educational attainment	0.01008	0.00175		Smoking initiation	-0.0101	0.00187		Alcohol consumption	-0.00529	0.002		Body mass index	-0.0021	0.0017		Sleep duration	0.00807975	0.00233675		Parental age at death	0.00569507	0.00337791
rs1030015	T	MVPA	-0.0072	0.0031		Educational attainment	-0.00328	0.0017		Smoking initiation	0.00718	0.00176		Alcohol consumption	-0.00162	0.00192		Body mass index	0.0109	0.0017		Sleep duration	-0.00326667	0.00226491		Parental age at death	-0.0102848	0.00327733
rs1032179	A	MVPA	-0.0065	0.0037		Educational attainment	-0.00032	0.00202		Smoking initiation	-0.000658	0.00211		Alcohol consumption	0.00609	0.0023		Body mass index	-0.0138	0.002		Sleep duration	0.00328017	0.00271173		Parental age at death	-0.00170147	0.00391522
rs1035010	T	MVPA	0.0032	0.0036		Educational attainment	-0.00579	0.00194		Smoking initiation	-0.0106	0.00203		Alcohol consumption	-0.0114	0.0022		Body mass index	0.0139	0.002		Sleep duration	0.012523	0.0025886		Parental age at death	-0.00146855	0.00374526
rs1038088	T	MVPA	-0.0073	0.0031		Educational attainment	-0.00244	0.0017		Smoking initiation	0.00249	0.00176		Alcohol consumption	-0.00662	0.00193		Body mass index	-0.0115	0.0016		Sleep duration	0.00234005	0.00226415		Parental age at death	0.00253685	0.00326765
rs10420551	A	MVPA	0.0005	0.0035		Educational attainment	-0.00128	0.00185		Smoking initiation	0.000267	0.00191		Alcohol consumption	0.000541	0.00208		Body mass index	0.0112	0.0019		Sleep duration	0.00412146	0.00246877		Parental age at death	0.0066121	0.0035714
rs10421649	A	MVPA	-0.0064	0.0041		Educational attainment	-0.01099	0.00175		Smoking initiation	-0.0019	0.0018		Alcohol consumption	0.0019	0.00197		Body mass index	-0.0017	0.0019		Sleep duration	0.0132975	0.00229462		Parental age at death	-0.00412076	0.00332194
rs1043209	A	MVPA	0.0018	0.0032		Educational attainment	0.01364	0.00174		Smoking initiation	0.000854	0.0018		Alcohol consumption	0.00305	0.00197		Body mass index	-0.0009	0.0017		Sleep duration	0.000675351	0.00231605		Parental age at death	0.00371393	0.00335125
rs10433609	A	MVPA	0.0015	0.0042		Educational attainment	0.00379	0.00225		Smoking initiation	0.00359	0.00237		Alcohol consumption	0.0072	0.00259		Body mass index	0.0163	0.0022		Sleep duration	-0.00616477	0.00295589		Parental age at death	0.00237786	0.00428535
rs1045411	T	MVPA	0.0041	0.0035		Educational attainment	0.00324	0.00191		Smoking initiation	-0.00746	0.00198		Alcohol consumption	-0.00464	0.00217		Body mass index	-0.0139	0.0019		Sleep duration	-0.00186456	0.00255574		Parental age at death	0.00608295	0.00369571
rs10456918	A	MVPA	0	0.0053		Educational attainment	-0.01485	0.00224		Smoking initiation	0.00174	0.00228		Alcohol consumption	-0.00395	0.00253		Body mass index	0.0031	0.0025		Sleep duration	0.00224558	0.00293676		Parental age at death	-0.00430385	0.00424379
rs10460960	A	MVPA	0.0074	0.0049		Educational attainment	0.00365	0.00266		Smoking initiation	0.00139	0.00269		Alcohol consumption	-0.00405	0.00303		Body mass index	0.0216	0.0025		Sleep duration	-0.00558718	0.00356338		Parental age at death	0.00498622	0.00514973
rs1048637	T	MVPA	-0.0041	0.0032		Educational attainment	0.00294	0.00175		Smoking initiation	-0.00323	0.00177		Alcohol consumption	-0.0028	0.00203		Body mass index	-0.0094	0.0017		Sleep duration	0.00341937	0.00227162		Parental age at death	-0.00364457	0.00328331
rs10490159	T	MVPA	-0.0027	0.0033		Educational attainment	-0.00406	0.00174		Smoking initiation	0.0117	0.00181		Alcohol consumption	0.0017	0.00198		Body mass index	0.0009	0.0017		Sleep duration	0.00346686	0.00231276		Parental age at death	-0.0040851	0.00334552
rs10496731	T	MVPA	-0.005	0.0033		Educational attainment	-0.00309	0.00178		Smoking initiation	-0.0031	0.00191		Alcohol consumption	0.00103	0.00203		Body mass index	0.0099	0.0017		Sleep duration	0.0093286	0.00236365		Parental age at death	-0.00209781	0.00340565
rs10497870	A	MVPA	-0.0023	0.0032		Educational attainment	-6e-05	0.00173		Smoking initiation	-0.003	0.00179		Alcohol consumption	-0.00193	0.00196		Body mass index	0.0121	0.0016		Sleep duration	-0.00477328	0.00231856		Parental age at death	-0.00356069	0.00335453
rs10498767	C	MVPA	-0.0015	0.0032		Educational attainment	-0.00275	0.00171		Smoking initiation	8.94e-05	0.00178		Alcohol consumption	-0.00182	0.00193		Body mass index	-0.0138	0.0017		Sleep duration	-0.00225919	0.00228261		Parental age at death	-0.000849488	0.00330517
rs10498846	T	MVPA	-0.0037	0.0032		Educational attainment	-0.00105	0.0017		Smoking initiation	0.00906	0.00178		Alcohol consumption	0.00547	0.00193		Body mass index	-0.0006	0.0017		Sleep duration	-0.00257235	0.00227129		Parental age at death	0.000457645	0.00328273
rs10499694	A	MVPA	0.0002	0.0031		Educational attainment	0.00304	0.0017		Smoking initiation	-0.000801	0.00176		Alcohol consumption	-0.00313	0.00194		Body mass index	0.013	0.0016		Sleep duration	-0.00161662	0.0022674		Parental age at death	-0.00455814	0.00327453
rs10506971	A	MVPA	0.0079	0.0032		Educational attainment	0.00745	0.00171		Smoking initiation	-0.00453	0.00178		Alcohol consumption	-0.00204	0.00185		Body mass index	-0.0142	0.0017		Sleep duration	0.00472739	0.00227233		Parental age at death	0.00235018	0.00329024
rs10510419	T	MVPA	-0.0057	0.0045		Educational attainment	0.00673	0.0024		Smoking initiation	0.00487	0.00251		Alcohol consumption	0.00593	0.00271		Body mass index	-0.0168	0.0023		Sleep duration	-0.00299822	0.00319232		Parental age at death	0.00309913	0.00461247
rs1051474	T	MVPA	-0.0061	0.0046		Educational attainment	-0.01301	0.00188		Smoking initiation	0.00411	0.00196		Alcohol consumption	0.00335	0.00214		Body mass index	0.0064	0.0021		Sleep duration	-0.00191771	0.00250508		Parental age at death	-0.00261402	0.00362203
rs1054442	A	MVPA	-0.0135	0.0033		Educational attainment	-0.01426	0.00177		Smoking initiation	0.00279	0.00184		Alcohol consumption	-0.000129	0.00203		Body mass index	-0.0108	0.0018		Sleep duration	-0.00151207	0.00233839		Parental age at death	0.00037599	0.00337489
rs1061801	A	MVPA	-0.0067	0.0047		Educational attainment	-0.01354	0.0022		Smoking initiation	0.00722	0.00296		Alcohol consumption	0.00294	0.0026		Body mass index	0.0185	0.0024		Sleep duration	0.00168316	0.00288184		Parental age at death	-0.00869218	0.0041615
rs10668	T	MVPA	-0.0007	0.0033		Educational attainment	0.00303	0.00176		Smoking initiation	-0.00364	0.00189		Alcohol consumption	-0.00402	0.00201		Body mass index	-0.0117	0.0017		Sleep duration	-0.00696064	0.00228259		Parental age at death	-0.00246713	0.00329731
rs10733051	A	MVPA	-0.0011	0.0032		Educational attainment	-0.00369	0.00171		Smoking initiation	0.00221	0.00177		Alcohol consumption	0.00113	0.00194		Body mass index	0.0093	0.0016		Sleep duration	0.00162998	0.00226566		Parental age at death	-0.00410241	0.00327427
rs10733682	A	MVPA	0.0034	0.0032		Educational attainment	-0.00088	0.0017		Smoking initiation	0.0011	0.0018		Alcohol consumption	0.00216	0.00204		Body mass index	0.0148	0.0016		Sleep duration	-0.00183555	0.00230098		Parental age at death	-0.00364714	0.00332257
rs10742752	T	MVPA	-0.0024	0.0032		Educational attainment	-0.00261	0.00174		Smoking initiation	0.000335	0.00181		Alcohol consumption	-0.00331	0.00197		Body mass index	-0.0123	0.0017		Sleep duration	0.00303831	0.00232161		Parental age at death	-0.00475057	0.00335678
rs10745307	A	MVPA	-0.0031	0.0041		Educational attainment	-0.00994	0.00171		Smoking initiation	0.00478	0.00179		Alcohol consumption	0.0029	0.00193		Body mass index	0.0056	0.0019		Sleep duration	-0.00322633	0.00227713		Parental age at death	-0.00506978	0.00328762
rs10747472	C	MVPA	0.0027	0.0034		Educational attainment	0.0069	0.00181		Smoking initiation	0.00408	0.00189		Alcohol consumption	0.00397	0.00206		Body mass index	0.0153	0.0018		Sleep duration	0.00213832	0.00241312		Parental age at death	-0.00193906	0.00348008
rs10752262	T	MVPA	0.0129	0.0041		Educational attainment	0.01072	0.00174		Smoking initiation	-0.00413	0.0018		Alcohol consumption	-0.000544	0.00196		Body mass index	-0.0028	0.0019		Sleep duration	0.0050194	0.00228886		Parental age at death	-0.000452064	0.00331467
rs10753661	A	MVPA	-0.0114	0.0044		Educational attainment	0.00159	0.00183		Smoking initiation	-0.00317	0.00191		Alcohol consumption	-0.0113	0.00209		Body mass index	0.0026	0.0021		Sleep duration	-0.00380511	0.0024388		Parental age at death	0.00687931	0.00352581
rs10757259	A	MVPA	0.0039	0.0038		Educational attainment	-0.00456	0.00201		Smoking initiation	0.000906	0.00207		Alcohol consumption	0.000339	0.00231		Body mass index	-0.0113	0.002		Sleep duration	0.00210284	0.00263138		Parental age at death	0.00139577	0.00380141
rs10757831	T	MVPA	-0.0043	0.0042		Educational attainment	-0.00165	0.00219		Smoking initiation	-0.00204	0.0023		Alcohol consumption	-4.95e-06	0.00248		Body mass index	0.0121	0.0022		Sleep duration	0.00297666	0.00288875		Parental age at death	-0.00144921	0.00416634
rs1075901	T	MVPA	-0.0018	0.0031		Educational attainment	-0.00376	0.00171		Smoking initiation	0.00216	0.00177		Alcohol consumption	0.00259	0.00194		Body mass index	-0.0118	0.0016		Sleep duration	0.00355624	0.00228116		Parental age at death	-0.000530778	0.00330567
rs10761674	T	MVPA	0.0052	0.0041		Educational attainment	-0.00466	0.0017		Smoking initiation	0.00148	0.00176		Alcohol consumption	-0.00138	0.00194		Body mass index	0.0022	0.0019		Sleep duration	-0.0123329	0.00226591		Parental age at death	0.00279533	0.00327364
rs10763587	T	MVPA	-0.0012	0.0035		Educational attainment	-0.00225	0.00185		Smoking initiation	0.00241	0.00195		Alcohol consumption	-0.00154	0.00214		Body mass index	0.0111	0.0019		Sleep duration	-0.0027339	0.00248328		Parental age at death	0.00214167	0.00359295
rs10765775	A	MVPA	0.0054	0.0041		Educational attainment	0.01488	0.00176		Smoking initiation	-0.00582	0.00182		Alcohol consumption	-0.000893	0.00199		Body mass index	-0.0022	0.002		Sleep duration	-0.00641864	0.00233139		Parental age at death	0.00558843	0.00336959
rs10772055	C	MVPA	-0.0032	0.0046		Educational attainment	-0.00075	0.00256		Smoking initiation	-0.00575	0.00271		Alcohol consumption	0.00119	0.00294		Body mass index	-0.0147	0.0023		Sleep duration	-0.00316021	0.00349048		Parental age at death	0.0017413	0.00505388
rs10772644	C	MVPA	0.011	0.0066		Educational attainment	0.01614	0.00267		Smoking initiation	-0.0073	0.0027		Alcohol consumption	-0.00316	0.00305		Body mass index	-0.0099	0.0031		Sleep duration	-0.00439739	0.00366437		Parental age at death	0.00987431	0.00528501
rs10779751	A	MVPA	0.0015	0.0035		Educational attainment	-0.00342	0.00192		Smoking initiation	0.00205	0.00199		Alcohol consumption	0.00381	0.00217		Body mass index	0.0131	0.0018		Sleep duration	0.00504186	0.00255507		Parental age at death	0.00284947	0.00368581
rs10788494	C	MVPA	0.0064	0.0032		Educational attainment	-0.00207	0.0017		Smoking initiation	-0.00112	0.00176		Alcohol consumption	-0.000995	0.00193		Body mass index	0.0132	0.0017		Sleep duration	-0.00290752	0.00227244		Parental age at death	-0.00195232	0.00328304
rs10790809	A	MVPA	0.0059	0.0041		Educational attainment	0.00326	0.00175		Smoking initiation	0.00132	0.00183		Alcohol consumption	0.00571	0.002		Body mass index	-0.0113	0.0019		Sleep duration	0.000133348	0.00227692		Parental age at death	0.00198859	0.00329475
rs10797987	T	MVPA	0.0048	0.0041		Educational attainment	0.00753	0.0017		Smoking initiation	-0.00359	0.00176		Alcohol consumption	-0.00203	0.00195		Body mass index	-0.0117	0.0019		Sleep duration	0.00565994	0.00226222		Parental age at death	0.00834931	0.00327014
rs10810099	A	MVPA	-0.0068	0.0036		Educational attainment	-0.015	0.0019		Smoking initiation	0.00235	0.00199		Alcohol consumption	0.000112	0.00221		Body mass index	0.0063	0.0019		Sleep duration	0.00278754	0.00253358		Parental age at death	-0.00505966	0.00366357
rs10817191	C	MVPA	0.0018	0.0032		Educational attainment	-0.0016	0.00172		Smoking initiation	-0.00289	0.00178		Alcohol consumption	0.00233	0.00199		Body mass index	0.0099	0.0017		Sleep duration	0.000716192	0.00228025		Parental age at death	-0.00461341	0.00329265
rs10818099	A	MVPA	0.0025	0.0032		Educational attainment	-0.00421	0.00172		Smoking initiation	-0.00301	0.00178		Alcohol consumption	-0.000487	0.00192		Body mass index	-0.0104	0.0017		Sleep duration	0.00740968	0.00228374		Parental age at death	-0.00218034	0.00329865
rs10818810	A	MVPA	-0.0069	0.0033		Educational attainment	-0.00512	0.00176		Smoking initiation	0.00262	0.0018		Alcohol consumption	0.00469	0.00203		Body mass index	0.0131	0.0017		Sleep duration	-0.00314659	0.00232595		Parental age at death	-0.00320935	0.00335459
rs10829164	T	MVPA	-0.0007	0.0045		Educational attainment	-0.00158	0.00246		Smoking initiation	0.00437	0.00252		Alcohol consumption	-0.00153	0.00279		Body mass index	0.0151	0.0024		Sleep duration	0.00142012	0.00329022		Parental age at death	-0.00951232	0.00475709
rs10838202	C	MVPA	-0.0002	0.0032		Educational attainment	-0.00176	0.00171		Smoking initiation	-0.000316	0.00179		Alcohol consumption	0.00104	0.00196		Body mass index	0.0113	0.0017		Sleep duration	-0.00362467	0.0022891		Parental age at death	0.00149864	0.00330532
rs10840606	A	MVPA	-0.0143	0.0042		Educational attainment	-0.00435	0.00222		Smoking initiation	0.00332	0.00228		Alcohol consumption	-0.000374	0.00263		Body mass index	-0.0146	0.0023		Sleep duration	0.00955419	0.00299547		Parental age at death	-0.00460534	0.00432306
rs10842240	C	MVPA	-0.0004	0.0048		Educational attainment	-0.00714	0.00266		Smoking initiation	0.00258	0.00286		Alcohol consumption	0.00346	0.00306		Body mass index	0.0195	0.0025		Sleep duration	0.00224803	0.0035488		Parental age at death	-0.00906978	0.00513324
rs10850777	A	MVPA	-0.0009	0.0032		Educational attainment	0.00104	0.00171		Smoking initiation	0.0016	0.00177		Alcohol consumption	-0.000354	0.00194		Body mass index	0.0108	0.0017		Sleep duration	0.000616883	0.00228685		Parental age at death	-0.00669714	0.00331242
rs10856785	T	MVPA	-0.0076	0.0036		Educational attainment	-0.01132	0.00192		Smoking initiation	0.00374	0.00196		Alcohol consumption	-0.00875	0.00218		Body mass index	0.007	0.0019		Sleep duration	0.000736229	0.0025356		Parental age at death	-0.00507453	0.00365711
rs10858334	C	MVPA	-0.0059	0.0048		Educational attainment	-0.0044	0.00247		Smoking initiation	-0.0108	0.00264		Alcohol consumption	0.00605	0.00308		Body mass index	-0.0148	0.0025		Sleep duration	0.00942526	0.00325399		Parental age at death	0.00688961	0.00469914
rs10862376	A	MVPA	0.0078	0.0044		Educational attainment	0.01616	0.00239		Smoking initiation	-0.00246	0.00244		Alcohol consumption	-0.00165	0.00271		Body mass index	-0.0099	0.0024		Sleep duration	0.00170942	0.00322473		Parental age at death	0.0093319	0.00466393
rs10864728	A	MVPA	-0.0114	0.0042		Educational attainment	-0.00267	0.00176		Smoking initiation	0.00121	0.0018		Alcohol consumption	0.00376	0.00201		Body mass index	0.011	0.0019		Sleep duration	-0.00519952	0.00232331		Parental age at death	-0.00367313	0.00335908
rs10879676	T	MVPA	-0.0026	0.0032		Educational attainment	-0.00982	0.00173		Smoking initiation	0.00234	0.00178		Alcohol consumption	0.00338	0.00195		Body mass index	0.0023	0.0017		Sleep duration	-0.000497069	0.0023001		Parental age at death	-0.00279003	0.00332466
rs10886017	A	MVPA	-0.0013	0.0037		Educational attainment	-0.00619	0.00198		Smoking initiation	0.00855	0.00206		Alcohol consumption	-0.000715	0.00227		Body mass index	0.0146	0.0019		Sleep duration	-0.00555817	0.00264099		Parental age at death	-0.00132657	0.00381847
rs10887801	T	MVPA	0.0029	0.0032		Educational attainment	0.01087	0.00171		Smoking initiation	-0.00217	0.00177		Alcohol consumption	-0.00156	0.00194		Body mass index	0.0016	0.0017		Sleep duration	-0.00130362	0.0022891		Parental age at death	0.00366697	0.00330633
rs10892873	C	MVPA	-0.0032	0.0032		Educational attainment	-0.00467	0.00178		Smoking initiation	-0.00167	0.00182		Alcohol consumption	-0.00418	0.00198		Body mass index	0.0118	0.0018		Sleep duration	-0.00588733	0.00234992		Parental age at death	-0.00514898	0.00339338
rs10905461	T	MVPA	-0.0043	0.0037		Educational attainment	-0.00495	0.00198		Smoking initiation	0.0107	0.00207		Alcohol consumption	6.6e-05	0.00225		Body mass index	-0.001	0.0019		Sleep duration	-0.0018901	0.00259678		Parental age at death	-0.000499905	0.0037493
rs10913118	A	MVPA	0.0013	0.0033		Educational attainment	0.00546	0.00181		Smoking initiation	-0.000512	0.00189		Alcohol consumption	0.000204	0.00208		Body mass index	-0.0097	0.0017		Sleep duration	-0.00420829	0.00239575		Parental age at death	0.00714375	0.00346177
rs10915840	A	MVPA	0.0009	0.0036		Educational attainment	0.00464	0.00191		Smoking initiation	-0.00147	0.00203		Alcohol consumption	-0.007	0.00221		Body mass index	-0.0108	0.0019		Sleep duration	0.00342277	0.00255298		Parental age at death	0.0066362	0.0036878
rs10920678	A	MVPA	-0.0058	0.0032		Educational attainment	0.00027	0.00171		Smoking initiation	9.1e-05	0.00177		Alcohol consumption	0.00365	0.00196		Body mass index	0.0149	0.0016		Sleep duration	-0.00584946	0.00228063		Parental age at death	-0.00618636	0.00330158
rs10923724	T	MVPA	-0.0025	0.0032		Educational attainment	0.00154	0.00172		Smoking initiation	0.0024	0.00179		Alcohol consumption	-0.000423	0.00197		Body mass index	-0.0126	0.0016		Sleep duration	0.00576656	0.00229195		Parental age at death	-0.00430235	0.00330376
rs10929925	A	MVPA	0.0038	0.0032		Educational attainment	0.00259	0.00171		Smoking initiation	-0.00245	0.00177		Alcohol consumption	0.000389	0.00195		Body mass index	-0.0142	0.0016		Sleep duration	0.00439278	0.00228904		Parental age at death	0.00806441	0.00331022
rs10935143	A	MVPA	-0.0009	0.0032		Educational attainment	0.004	0.00171		Smoking initiation	-0.0057	0.00177		Alcohol consumption	-0.000901	0.00194		Body mass index	-0.0099	0.0017		Sleep duration	0.00266667	0.00228054		Parental age at death	0.0132397	0.00329796
rs10938397	A	MVPA	0.0015	0.0032		Educational attainment	0.00655	0.00172		Smoking initiation	0.00194	0.00178		Alcohol consumption	0.00527	0.00194		Body mass index	-0.0322	0.0016		Sleep duration	-0.00580446	0.00228618		Parental age at death	0.00239595	0.00330709
rs10940921	T	MVPA	0.0073	0.0032		Educational attainment	0.01089	0.00177		Smoking initiation	-0.00454	0.00179		Alcohol consumption	0.00197	0.00196		Body mass index	0.0001	0.0017		Sleep duration	0.00613881	0.00230295		Parental age at death	0.00746475	0.00332866
rs10942474	A	MVPA	0.0033	0.0041		Educational attainment	0.00171	0.00172		Smoking initiation	0.00274	0.00181		Alcohol consumption	-0.00329	0.002		Body mass index	0.0111	0.0019		Sleep duration	6.9262e-05	0.00230016		Parental age at death	-0.00292668	0.00332862
rs10945141	A	MVPA	0.0028	0.0036		Educational attainment	0.00066	0.00194		Smoking initiation	0.00825	0.00199		Alcohol consumption	-0.000155	0.0022		Body mass index	-0.0043	0.0019		Sleep duration	-0.00150332	0.00258559		Parental age at death	-0.00361826	0.00373219
rs10956809	C	MVPA	0.0058	0.0041		Educational attainment	0.00186	0.00171		Smoking initiation	-0.00809	0.00178		Alcohol consumption	-0.00374	0.00197		Body mass index	-0.0035	0.0019		Sleep duration	-0.00430306	0.00229039		Parental age at death	0.00230686	0.00330673
rs10963297	C	MVPA	-0.0142	0.0036		Educational attainment	-0.01904	0.00198		Smoking initiation	0.00121	0.00205		Alcohol consumption	-0.000847	0.00224		Body mass index	0.0028	0.002		Sleep duration	0.0108527	0.00264878		Parental age at death	-0.00427783	0.00382498
rs10965780	C	MVPA	-0.0052	0.0033		Educational attainment	-0.0162	0.00174		Smoking initiation	-0.000687	0.00181		Alcohol consumption	0.000458	0.00197		Body mass index	-0.0107	0.0017		Sleep duration	-0.00181465	0.0023054		Parental age at death	-0.00124424	0.00333461
rs10968114	A	MVPA	-0.0018	0.0032		Educational attainment	-0.00471	0.00176		Smoking initiation	0.00196	0.00177		Alcohol consumption	-0.00293	0.00194		Body mass index	0.0113	0.0017		Sleep duration	-0.00352064	0.00227588		Parental age at death	-0.00392946	0.00328809
rs10971721	T	MVPA	0.0016	0.0047		Educational attainment	0.00547	0.00264		Smoking initiation	0.00779	0.00272		Alcohol consumption	0.00125	0.00302		Body mass index	-0.0201	0.0028		Sleep duration	-0.000564567	0.00365684		Parental age at death	0.00427315	0.00529937
rs10973207	T	MVPA	-0.0073	0.0041		Educational attainment	-0.0018	0.00232		Smoking initiation	-0.00438	0.00242		Alcohol consumption	-0.0062	0.00267		Body mass index	0.0034	0.0024		Sleep duration	0.0204339	0.00312394		Parental age at death	0.0118612	0.00452584
rs10984445	A	MVPA	0.0138	0.0041		Educational attainment	0.01158	0.00171		Smoking initiation	-0.000182	0.00177		Alcohol consumption	-0.000496	0.00194		Body mass index	-0.0086	0.0019		Sleep duration	0.0021706	0.00227958		Parental age at death	0.00102238	0.00329854
rs10984756	C	MVPA	-0.004	0.0052		Educational attainment	0.00499	0.00282		Smoking initiation	8.16e-05	0.00295		Alcohol consumption	0.000344	0.0032		Body mass index	-0.0176	0.0028		Sleep duration	0.00568218	0.00376657		Parental age at death	-0.0025329	0.00542457
rs10990303	T	MVPA	-0.0047	0.0039		Educational attainment	0.00545	0.00203		Smoking initiation	0.00116	0.00215		Alcohol consumption	-0.000109	0.00244		Body mass index	-0.0112	0.002		Sleep duration	0.000497757	0.00274742		Parental age at death	-0.006244	0.00397164
rs10994777	A	MVPA	0.0128	0.0055		Educational attainment	0.0146	0.00232		Smoking initiation	-0.00134	0.00241		Alcohol consumption	0.000819	0.00261		Body mass index	-0.0103	0.0026		Sleep duration	-0.00837739	0.00308044		Parental age at death	0.00770277	0.00444382
rs11001259	A	MVPA	0.0031	0.0046		Educational attainment	0.00809	0.0023		Smoking initiation	-0.00079	0.00262		Alcohol consumption	-0.00422	0.00282		Body mass index	-0.0138	0.0024		Sleep duration	-0.00128483	0.00304867		Parental age at death	-0.00688441	0.00440085
rs11001963	T	MVPA	0.0007	0.0032		Educational attainment	-0.00622	0.00172		Smoking initiation	0.00389	0.00179		Alcohol consumption	0.0029	0.00195		Body mass index	0.0112	0.0017		Sleep duration	-0.000224405	0.00231129		Parental age at death	-0.00897536	0.00334017
rs11023749	A	MVPA	0.0028	0.0033		Educational attainment	0.01132	0.0018		Smoking initiation	0.00152	0.00186		Alcohol consumption	0.00288	0.00203		Body mass index	0.0012	0.0018		Sleep duration	0.00354105	0.00239902		Parental age at death	0.00398293	0.00346955
rs11044430	A	MVPA	0.0008	0.0046		Educational attainment	-0.00299	0.00245		Smoking initiation	0.0048	0.00249		Alcohol consumption	-0.00165	0.00276		Body mass index	0.0161	0.0023		Sleep duration	-0.00342396	0.00330574		Parental age at death	-0.0105614	0.0047928
rs1105307	A	MVPA	-0.0072	0.0036		Educational attainment	-0.01173	0.00195		Smoking initiation	0.00304	0.00206		Alcohol consumption	0.00185	0.00221		Body mass index	-0.0041	0.0019		Sleep duration	0.00143075	0.00259336		Parental age at death	-0.00112292	0.00374645
rs11057005	A	MVPA	-0.0102	0.0032		Educational attainment	-0.00812	0.00171		Smoking initiation	0.0104	0.0018		Alcohol consumption	0.00372	0.00195		Body mass index	0.0032	0.0017		Sleep duration	0.00113744	0.00229461		Parental age at death	-0.00049861	0.00332138
rs11065979	T	MVPA	-0.0062	0.0041		Educational attainment	-0.00372	0.00174		Smoking initiation	0.00516	0.00179		Alcohol consumption	-0.00021	0.00199		Body mass index	-0.0091	0.0019		Sleep duration	-0.000985379	0.00228576		Parental age at death	-0.0194571	0.00329463
rs11066871	T	MVPA	0.0013	0.0062		Educational attainment	-0.00524	0.00343		Smoking initiation	-0.00719	0.00379		Alcohol consumption	-0.00137	0.00384		Body mass index	-0.0224	0.0034		Sleep duration	-1.02896e-05	0.00449626		Parental age at death	0.000275489	0.0065351
rs11075489	T	MVPA	0.0023	0.0032		Educational attainment	0.0023	0.0017		Smoking initiation	-0.00274	0.00177		Alcohol consumption	0.00104	0.00194		Body mass index	-0.0116	0.0017		Sleep duration	0.00471902	0.00226893		Parental age at death	0.00235112	0.00328129
rs11081529	T	MVPA	0.011	0.0035		Educational attainment	0.01311	0.00186		Smoking initiation	0.0053	0.00194		Alcohol consumption	0.005	0.00214		Body mass index	-0.0009	0.0019		Sleep duration	-0.000501125	0.00248756		Parental age at death	0.00939601	0.00358969
rs11083167	A	MVPA	0.0037	0.0041		Educational attainment	-0.00243	0.00174		Smoking initiation	-0.00377	0.00177		Alcohol consumption	0.00223	0.00187		Body mass index	-0.0109	0.0019		Sleep duration	0.00124759	0.0022785		Parental age at death	-0.00533352	0.00329421
rs11084553	A	MVPA	0.0035	0.0045		Educational attainment	0.00448	0.00237		Smoking initiation	0.00399	0.00244		Alcohol consumption	0.007	0.0027		Body mass index	0.0195	0.0024		Sleep duration	-0.000952067	0.0031227		Parental age at death	-0.00138256	0.00449358
rs11105839	A	MVPA	-0.0014	0.0033		Educational attainment	-9e-05	0.00176		Smoking initiation	-0.00174	0.00182		Alcohol consumption	0.000901	0.00199		Body mass index	-0.0113	0.0017		Sleep duration	-0.00373682	0.00235624		Parental age at death	0.00213021	0.00340407
rs11109097	T	MVPA	-0.0007	0.0034		Educational attainment	0.00565	0.00183		Smoking initiation	-0.00389	0.00191		Alcohol consumption	0.00332	0.00211		Body mass index	-0.0103	0.0018		Sleep duration	-0.00262942	0.002472		Parental age at death	-0.000682528	0.00357394
rs11118308	A	MVPA	0.0012	0.0032		Educational attainment	0.00119	0.00171		Smoking initiation	-0.000657	0.00177		Alcohol consumption	0.00474	0.00194		Body mass index	0.0098	0.0016		Sleep duration	0.000491703	0.00227412		Parental age at death	0.0030188	0.00328071
rs11128058	A	MVPA	-0.002	0.0041		Educational attainment	-0.00307	0.0017		Smoking initiation	0.00272	0.00177		Alcohol consumption	-0.00166	0.00195		Body mass index	0.0128	0.0019		Sleep duration	0.00195202	0.00226956		Parental age at death	-0.0075617	0.00328555
rs111290442	A	MVPA	0.0098	0.0111		Educational attainment	0.00077	0.00474		Smoking initiation	-0.00628	0.00468		Alcohol consumption	-0.00318	0.00543		Body mass index	-0.0328	0.0053		Sleep duration	-0.00635655	0.00617464		Parental age at death	0.00265054	0.0089223
rs11135030	T	MVPA	-0.0054	0.0034		Educational attainment	-0.00516	0.00184		Smoking initiation	0.00823	0.00193		Alcohol consumption	0.00385	0.00209		Body mass index	0.002	0.0018		Sleep duration	-0.004329	0.00245791		Parental age at death	0.0027488	0.00355325
rs111673558	A	MVPA	0.0077	0.0137		Educational attainment	0.00198	0.00594		Smoking initiation	-0.00486	0.00642		Alcohol consumption	-0.00192	0.00678		Body mass index	-0.0368	0.0063		Sleep duration	-0.00791178	0.00764849		Parental age at death	0.00169313	0.0111981
rs11181001	A	MVPA	0.0045	0.0032		Educational attainment	0.00604	0.0017		Smoking initiation	-0.000547	0.00179		Alcohol consumption	0.000389	0.00197		Body mass index	0.0136	0.0016		Sleep duration	0.00638006	0.0022905		Parental age at death	0.00589468	0.00330939
rs111821073	T	MVPA	0.0181	0.0056		Educational attainment	0.01385	0.00237		Smoking initiation	-0.0027	0.00244		Alcohol consumption	-0.00029	0.00268		Body mass index	-0.0097	0.0027		Sleep duration	0.0086935	0.00314054		Parental age at death	0.00604656	0.00452309
rs111852224	T	MVPA	0.0023	0.0062		Educational attainment	0.01663	0.00262		Smoking initiation	0.00242	0.00282		Alcohol consumption	-0.00103	0.00301		Body mass index	-0.0012	0.003		Sleep duration	0.00367029	0.00344938		Parental age at death	0.00884364	0.0049801
rs11190970	A	MVPA	0.0049	0.0051		Educational attainment	-0.0082	0.00211		Smoking initiation	0.00206	0.0022		Alcohol consumption	-0.00249	0.0024		Body mass index	-0.0057	0.0024		Sleep duration	-0.015379	0.00282318		Parental age at death	-0.00383628	0.00408367
rs1119950	A	MVPA	0.005	0.0037		Educational attainment	0.00348	0.00179		Smoking initiation	-0.00217	0.00186		Alcohol consumption	-0.0011	0.00199		Body mass index	-0.0113	0.0019		Sleep duration	0.00617508	0.00239422		Parental age at death	0.00365051	0.00346104
rs11208660	T	MVPA	0.0033	0.0056		Educational attainment	-0.00641	0.00309		Smoking initiation	0.00301	0.0031		Alcohol consumption	-0.00491	0.00351		Body mass index	0.0196	0.0029		Sleep duration	0.00371719	0.00416729		Parental age at death	-0.00772396	0.00601703
rs11218510	A	MVPA	0.0027	0.0042		Educational attainment	0.00162	0.00174		Smoking initiation	-0.00365	0.00183		Alcohol consumption	-0.00157	0.00198		Body mass index	-0.014	0.002		Sleep duration	0.00248968	0.00231338		Parental age at death	0.00327028	0.00334617
rs112230981	A	MVPA	-0.0158	0.0095		Educational attainment	0.00208	0.00407		Smoking initiation	-0.0167	0.00419		Alcohol consumption	-0.00616	0.00464		Body mass index	-0.0212	0.0045		Sleep duration	0.0315275	0.00522787		Parental age at death	-0.00329747	0.00750437
rs11223560	A	MVPA	0.0005	0.0032		Educational attainment	0.00995	0.00173		Smoking initiation	-0.0035	0.00182		Alcohol consumption	-0.00204	0.0019		Body mass index	0.0014	0.0018		Sleep duration	0.00352036	0.00231602		Parental age at death	-0.000665161	0.00335176
rs1123285	C	MVPA	-0.0027	0.0034		Educational attainment	-0.00773	0.00181		Smoking initiation	0.00422	0.00188		Alcohol consumption	0.0127	0.00208		Body mass index	0.0012	0.0018		Sleep duration	-0.0026164	0.00243387		Parental age at death	0.00362798	0.00351949
rs11243838	A	MVPA	0.0042	0.0037		Educational attainment	0.01183	0.00204		Smoking initiation	-0.000865	0.00216		Alcohol consumption	-0.00561	0.00233		Body mass index	-0.0024	0.002		Sleep duration	0.000152542	0.00274588		Parental age at death	0.00502567	0.00397775
rs11246136	A	MVPA	0.0033	0.0054		Educational attainment	0.00469	0.00298		Smoking initiation	-0.00397	0.00306		Alcohol consumption	0.00522	0.00342		Body mass index	-0.0167	0.003		Sleep duration	-0.000661997	0.00372278		Parental age at death	0.00536162	0.00537347
rs11246991	T	MVPA	-0.0046	0.0047		Educational attainment	-0.00561	0.00249		Smoking initiation	0.00189	0.0026		Alcohol consumption	-0.00423	0.003		Body mass index	0.0145	0.0026		Sleep duration	-0.00442777	0.0033231		Parental age at death	-0.00484431	0.00479997
rs11251352	A	MVPA	-0.0005	0.0032		Educational attainment	0.00379	0.00174		Smoking initiation	-0.00163	0.00181		Alcohol consumption	-0.000695	0.002		Body mass index	-0.0096	0.0017		Sleep duration	0.000732466	0.00231723		Parental age at death	0.00196834	0.00334878
rs112566467	T	MVPA	-0.0109	0.005		Educational attainment	-0.00138	0.00207		Smoking initiation	0.00187	0.00224		Alcohol consumption	-0.000808	0.00243		Body mass index	0.0184	0.0024		Sleep duration	-0.00201283	0.00278282		Parental age at death	-0.00175168	0.00402193
rs11259919	A	MVPA	0.0004	0.0047		Educational attainment	-0.01093	0.0019		Smoking initiation	0.000631	0.00197		Alcohol consumption	-0.00117	0.00217		Body mass index	0.0028	0.0022		Sleep duration	0.00230028	0.00254417		Parental age at death	0.00154272	0.00368068
rs112687095	A	MVPA	0.005	0.0055		Educational attainment	0.01325	0.00238		Smoking initiation	-0.00019	0.0025		Alcohol consumption	0.00642	0.0028		Body mass index	0.0007	0.0026		Sleep duration	0.00175392	0.00304434		Parental age at death	0.00692822	0.00438818
rs112806496	C	MVPA	-0.0176	0.0071		Educational attainment	-0.0187	0.00305		Smoking initiation	-0.00483	0.00321		Alcohol consumption	-0.00873	0.00347		Body mass index	-0.0039	0.0034		Sleep duration	-0.000932547	0.00394714		Parental age at death	-0.00260848	0.00571046
rs112969166	C	MVPA	0.0105	0.0041		Educational attainment	0.01008	0.00171		Smoking initiation	0.00106	0.00179		Alcohol consumption	-0.000313	0.0019		Body mass index	-0.0035	0.0019		Sleep duration	0.00106363	0.00227151		Parental age at death	0.0036167	0.00328164
rs113397893	A	MVPA	-0.0026	0.0076		Educational attainment	-0.00022	0.00323		Smoking initiation	0.000813	0.00338		Alcohol consumption	0.000196	0.00378		Body mass index	-0.0222	0.0036		Sleep duration	0.0049885	0.0042355		Parental age at death	-0.00518396	0.00612262
rs114593013	A	MVPA	0.0235	0.0087		Educational attainment	-0.00741	0.00363		Smoking initiation	0.00904	0.00411		Alcohol consumption	0.0156	0.00435		Body mass index	0.0333	0.0042		Sleep duration	0.0139771	0.0048623		Parental age at death	-0.0104694	0.00706042
rs114792668	A	MVPA	-0.0388	0.0141		Educational attainment	-0.01057	0.00623		Smoking initiation	0.0185	0.00633		Alcohol consumption	0.00786	0.00701		Body mass index	0.037	0.0067		Sleep duration	-0.00123785	0.00782379		Parental age at death	-0.0352656	0.0112603
rs115000530	A	MVPA	-0.0115	0.009		Educational attainment	-0.02892	0.00381		Smoking initiation	0.00704	0.004		Alcohol consumption	-0.00166	0.00435		Body mass index	-0.0099	0.0043		Sleep duration	-0.000693803	0.00498738		Parental age at death	-0.00743647	0.00717699
rs11525873	T	MVPA	0.0027	0.0068		Educational attainment	0.00395	0.00289		Smoking initiation	0.00458	0.00289		Alcohol consumption	-0.00108	0.00325		Body mass index	0.0232	0.0032		Sleep duration	-0.00376	0.00380614		Parental age at death	-0.00720478	0.00551365
rs11538	A	MVPA	0.0014	0.004		Educational attainment	0.00402	0.00222		Smoking initiation	-0.00288	0.0023		Alcohol consumption	-0.00427	0.00253		Body mass index	-0.0138	0.0023		Sleep duration	-0.000694528	0.00298916		Parental age at death	0.00171571	0.00431971
rs115438240	T	MVPA	-0.0176	0.0092		Educational attainment	-0.02162	0.00378		Smoking initiation	0.00384	0.00419		Alcohol consumption	-0.000792	0.00448		Body mass index	0.0025	0.0044		Sleep duration	-0.00319248	0.00512959		Parental age at death	-0.0032447	0.0074049
rs115454970	T	MVPA	-0.0015	0.0047		Educational attainment	-0.01185	0.00199		Smoking initiation	0.000716	0.00211		Alcohol consumption	0.000876	0.00237		Body mass index	0.0109	0.0022		Sleep duration	-0.00038242	0.00264021		Parental age at death	-0.00602008	0.00381888
rs1154693	A	MVPA	-0.0021	0.0056		Educational attainment	0.00678	0.00237		Smoking initiation	-0.0145	0.00247		Alcohol consumption	-0.00489	0.00267		Body mass index	-0.0085	0.0027		Sleep duration	0.00214383	0.00320112		Parental age at death	-0.00171396	0.00464295
rs11567976	T	MVPA	-0.0071	0.0041		Educational attainment	-0.00106	0.00171		Smoking initiation	0.00216	0.00177		Alcohol consumption	0.00375	0.00196		Body mass index	-0.0071	0.0019		Sleep duration	0.0128042	0.00228516		Parental age at death	-0.00316349	0.00330614
rs11577094	T	MVPA	-0.0073	0.0058		Educational attainment	-0.01325	0.00306		Smoking initiation	-0.00496	0.00319		Alcohol consumption	-0.00243	0.00349		Body mass index	0.0186	0.003		Sleep duration	0.00619021	0.00405884		Parental age at death	-0.00292443	0.00586895
rs1159692	A	MVPA	0.0081	0.0032		Educational attainment	-0.00166	0.0017		Smoking initiation	0.000985	0.00179		Alcohol consumption	-0.00166	0.00198		Body mass index	0.0135	0.0017		Sleep duration	0.00165672	0.00230241		Parental age at death	-0.00423746	0.00332953
rs1159974	T	MVPA	0.0025	0.0032		Educational attainment	-0.00615	0.0017		Smoking initiation	0.0017	0.00177		Alcohol consumption	0.0031	0.00192		Body mass index	-0.011	0.0017		Sleep duration	0.00138675	0.00226583		Parental age at death	-0.00444492	0.00327615
rs11601122	A	MVPA	0.0018	0.0055		Educational attainment	0.01947	0.0023		Smoking initiation	-0.00679	0.00236		Alcohol consumption	0.0033	0.00266		Body mass index	-0.0093	0.0026		Sleep duration	-0.00545245	0.00308347		Parental age at death	0.00194154	0.00445437
rs1160685	C	MVPA	0.0072	0.0032		Educational attainment	-0.00108	0.00171		Smoking initiation	-0.00988	0.00178		Alcohol consumption	-0.00298	0.00195		Body mass index	-0.0006	0.0017		Sleep duration	0.00597916	0.00227954		Parental age at death	0.00029536	0.00328984
rs11608710	T	MVPA	0.002	0.0085		Educational attainment	0.00665	0.00337		Smoking initiation	-0.00631	0.00372		Alcohol consumption	0.0126	0.00402		Body mass index	-0.0247	0.0041		Sleep duration	-0.00395952	0.00475574		Parental age at death	0.00363444	0.00685723
rs11609711	C	MVPA	0.0016	0.0044		Educational attainment	0.01371	0.00241		Smoking initiation	-0.00757	0.00252		Alcohol consumption	-0.00247	0.00275		Body mass index	-0.0004	0.0024		Sleep duration	-0.00708209	0.00323829		Parental age at death	-0.000685407	0.00468096
rs11611246	T	MVPA	-0.0058	0.0039		Educational attainment	0.00786	0.00211		Smoking initiation	-0.0014	0.00218		Alcohol consumption	0.000639	0.00228		Body mass index	0.0223	0.002		Sleep duration	-0.0029814	0.00276348		Parental age at death	-0.00881591	0.00400254
rs11614340	T	MVPA	0.0022	0.0034		Educational attainment	0.00315	0.00183		Smoking initiation	-0.00152	0.00188		Alcohol consumption	-0.000814	0.00207		Body mass index	-0.0117	0.0018		Sleep duration	-0.000962174	0.00244773		Parental age at death	-0.000539121	0.00353895
rs11620355	A	MVPA	0.0067	0.0073		Educational attainment	0.01756	0.003		Smoking initiation	-0.00682	0.0033		Alcohol consumption	0.0071	0.00345		Body mass index	-0.0072	0.0035		Sleep duration	-0.00376675	0.00406025		Parental age at death	0.0119408	0.00583782
rs11621908	T	MVPA	0.0053	0.0059		Educational attainment	0.01246	0.00312		Smoking initiation	-0.00346	0.00344		Alcohol consumption	-0.00318	0.00361		Body mass index	0.001	0.0031		Sleep duration	-0.0240951	0.00416298		Parental age at death	0.00475632	0.00601389
rs11623285	T	MVPA	-0.0084	0.0045		Educational attainment	-0.01413	0.00251		Smoking initiation	0.00527	0.00267		Alcohol consumption	-0.00415	0.00293		Body mass index	0.0005	0.0025		Sleep duration	-0.00596364	0.00328194		Parental age at death	-0.0017305	0.00473389
rs11629783	C	MVPA	-0.0021	0.0037		Educational attainment	0.00585	0.00202		Smoking initiation	-0.00378	0.00216		Alcohol consumption	-0.00401	0.00234		Body mass index	0.0143	0.002		Sleep duration	-0.00309128	0.00270855		Parental age at death	0.00751691	0.00391287
rs11633626	A	MVPA	0.0098	0.0033		Educational attainment	0.00502	0.00177		Smoking initiation	-0.00764	0.00184		Alcohol consumption	-0.00544	0.00201		Body mass index	-0.0157	0.0018		Sleep duration	0.0036058	0.002368		Parental age at death	0.001944	0.00342417
rs11635092	A	MVPA	-0.0011	0.0033		Educational attainment	-0.01231	0.00177		Smoking initiation	0.000159	0.0019		Alcohol consumption	-0.00104	0.00212		Body mass index	-0.0038	0.0018		Sleep duration	-0.00396536	0.00237094		Parental age at death	-0.00358856	0.00342935
rs11635675	T	MVPA	-0.0046	0.0033		Educational attainment	0.00395	0.0018		Smoking initiation	-0.00109	0.00184		Alcohol consumption	0.00389	0.00203		Body mass index	0.0123	0.0018		Sleep duration	-0.00131152	0.00238504		Parental age at death	0.00813673	0.00345137
rs11636611	T	MVPA	-0.0126	0.0031		Educational attainment	0.00096	0.0017		Smoking initiation	0.005	0.00176		Alcohol consumption	-0.000724	0.00193		Body mass index	0.0104	0.0017		Sleep duration	-0.00289942	0.00226553		Parental age at death	0.00585374	0.00327919
rs11638950	A	MVPA	-0.0004	0.0032		Educational attainment	-0.00068	0.00173		Smoking initiation	0.00274	0.00182		Alcohol consumption	0.00266	0.002		Body mass index	0.0107	0.0017		Sleep duration	-0.0025169	0.00232474		Parental age at death	-0.00606501	0.00335953
rs11643715	C	MVPA	0.0003	0.0045		Educational attainment	-0.00121	0.00188		Smoking initiation	0.00381	0.00196		Alcohol consumption	0.00514	0.00215		Body mass index	-0.0077	0.0021		Sleep duration	-0.013895	0.00249658		Parental age at death	-0.00397293	0.00360718
rs11646221	T	MVPA	0.0056	0.0032		Educational attainment	0.01144	0.00172		Smoking initiation	0.00048	0.00179		Alcohol consumption	-0.00279	0.00197		Body mass index	-0.003	0.0017		Sleep duration	-0.00225651	0.00230584		Parental age at death	0.00536487	0.00332908
rs11649864	A	MVPA	-0.0031	0.0057		Educational attainment	-0.0059	0.00298		Smoking initiation	0.00553	0.00298		Alcohol consumption	0.00781	0.00339		Body mass index	0.0192	0.003		Sleep duration	-0.000527257	0.00397004		Parental age at death	0.00519003	0.00575511
rs11655029	T	MVPA	-0.0092	0.0044		Educational attainment	-0.0109	0.00183		Smoking initiation	-0.00212	0.00192		Alcohol consumption	-0.00742	0.00212		Body mass index	-0.005	0.002		Sleep duration	0.00174532	0.00246722		Parental age at death	0.00183406	0.00357014
rs11655587	T	MVPA	0.0036	0.0042		Educational attainment	0.00572	0.00178		Smoking initiation	-0.00248	0.00187		Alcohol consumption	0.00524	0.00204		Body mass index	-0.021	0.002		Sleep duration	0.00495086	0.00236475		Parental age at death	0.00989955	0.00341277
rs11658335	T	MVPA	-0.0051	0.0032		Educational attainment	-0.00592	0.00175		Smoking initiation	-0.00289	0.00179		Alcohol consumption	-0.000728	0.00199		Body mass index	-0.0109	0.0017		Sleep duration	-0.00213423	0.00230471		Parental age at death	0.00829382	0.00333293
rs11658881	A	MVPA	0.0036	0.0032		Educational attainment	-0.0015	0.00172		Smoking initiation	-0.00946	0.0018		Alcohol consumption	0.00314	0.00197		Body mass index	0.004	0.0017		Sleep duration	0.000604888	0.00229663		Parental age at death	0.00034663	0.00332185
rs11672660	T	MVPA	-0.0053	0.004		Educational attainment	0.00309	0.00214		Smoking initiation	0.000628	0.00216		Alcohol consumption	-0.00291	0.00249		Body mass index	-0.0338	0.0021		Sleep duration	0.00192918	0.00286052		Parental age at death	0.0043572	0.00411831
rs11692326	T	MVPA	-0.0034	0.0037		Educational attainment	-0.00955	0.00202		Smoking initiation	-0.00454	0.00209		Alcohol consumption	0.00521	0.0023		Body mass index	0.0147	0.0019		Sleep duration	-0.00820968	0.00268593		Parental age at death	-0.00388383	0.00387244
rs117176448	C	MVPA	0.0172	0.0069		Educational attainment	0.00503	0.00295		Smoking initiation	-0.000385	0.00305		Alcohol consumption	-0.0036	0.00339		Body mass index	-0.0213	0.0033		Sleep duration	-0.00039467	0.00384629		Parental age at death	0.00233727	0.00555754
rs11721059	T	MVPA	-0.0001	0.0032		Educational attainment	-0.00034	0.0017		Smoking initiation	0.00895	0.00177		Alcohol consumption	-0.00284	0.00195		Body mass index	0.003	0.0017		Sleep duration	-0.000215643	0.00227576		Parental age at death	-0.00233864	0.00329077
rs11721181	T	MVPA	-0.001	0.0032		Educational attainment	-0.00186	0.00173		Smoking initiation	0.00318	0.0018		Alcohol consumption	-0.00178	0.00194		Body mass index	0.0098	0.0017		Sleep duration	-0.00314246	0.00230881		Parental age at death	-0.00607217	0.00333574
rs11724872	T	MVPA	0.0075	0.0032		Educational attainment	-0.00303	0.00173		Smoking initiation	0.00155	0.00178		Alcohol consumption	0.00455	0.00195		Body mass index	-0.0095	0.0016		Sleep duration	0.00426643	0.00230876		Parental age at death	0.00467899	0.0033362
rs11739877	T	MVPA	0.0009	0.0032		Educational attainment	0.00153	0.00176		Smoking initiation	-0.00056	0.0018		Alcohol consumption	-0.00562	0.00198		Body mass index	0.0116	0.0018		Sleep duration	0.000371073	0.00233402		Parental age at death	-0.00422186	0.00337454
rs11754551	T	MVPA	-0.0054	0.0064		Educational attainment	-0.01627	0.00272		Smoking initiation	0.00574	0.00289		Alcohol consumption	0.00291	0.00315		Body mass index	0	0.003		Sleep duration	-0.000543492	0.00366205		Parental age at death	-0.00878985	0.0052952
rs11754747	T	MVPA	-0.0091	0.0037		Educational attainment	-0.00516	0.00197		Smoking initiation	-0.00297	0.00208		Alcohol consumption	-0.0032	0.00224		Body mass index	0.0123	0.0019		Sleep duration	0.00126396	0.00261116		Parental age at death	-0.0111971	0.00378105
rs11757278	T	MVPA	-0.0082	0.0034		Educational attainment	-0.00726	0.00183		Smoking initiation	0.00015	0.00187		Alcohol consumption	0.000846	0.00204		Body mass index	0.0133	0.0019		Sleep duration	-0.00401101	0.0024616		Parental age at death	-0.00696931	0.00355255
rs11768481	A	MVPA	-0.0005	0.0043		Educational attainment	0.00096	0.0018		Smoking initiation	-0.0103	0.00193		Alcohol consumption	-0.0013	0.00211		Body mass index	-0.0062	0.002		Sleep duration	-0.0100996	0.00240933		Parental age at death	0.00933191	0.00347984
rs11773362	T	MVPA	-0.003	0.0033		Educational attainment	0.00334	0.0018		Smoking initiation	0.000957	0.00185		Alcohol consumption	0.00526	0.00204		Body mass index	-0.0105	0.0018		Sleep duration	0.00699551	0.00239555		Parental age at death	0.00159989	0.00346313
rs11774212	T	MVPA	0.0179	0.0041		Educational attainment	0.01196	0.00171		Smoking initiation	-0.00428	0.00178		Alcohol consumption	0.000362	0.00206		Body mass index	-0.0011	0.0019		Sleep duration	-0.000586012	0.00227118		Parental age at death	0.00399166	0.00328018
rs11778934	C	MVPA	0.0005	0.0041		Educational attainment	-8e-05	0.00171		Smoking initiation	-0.00432	0.00177		Alcohol consumption	-0.00633	0.00195		Body mass index	0.0109	0.0019		Sleep duration	-0.00266215	0.00227492		Parental age at death	0.000145792	0.00329389
rs117799466	C	MVPA	0.0057	0.0045		Educational attainment	0.01173	0.00198		Smoking initiation	-4.65e-05	0.00209		Alcohol consumption	0.00979	0.00229		Body mass index	-0.009	0.0021		Sleep duration	0.00245282	0.00247873		Parental age at death	0.00383625	0.00358309
rs11781222	T	MVPA	0.0102	0.0047		Educational attainment	9e-05	0.0025		Smoking initiation	-0.00157	0.00272		Alcohol consumption	-0.0104	0.00287		Body mass index	0.0167	0.0024		Sleep duration	-0.0037689	0.00329435		Parental age at death	0.000147625	0.00477319
rs11782074	T	MVPA	-0.008	0.0033		Educational attainment	-0.01665	0.00175		Smoking initiation	-0.00372	0.00185		Alcohol consumption	-0.00843	0.00207		Body mass index	0.0124	0.0018		Sleep duration	0.0035717	0.00236304		Parental age at death	-0.00300316	0.00341789
rs11784406	T	MVPA	0.0052	0.0041		Educational attainment	0.00413	0.00177		Smoking initiation	-0.00246	0.00186		Alcohol consumption	0.00117	0.00199		Body mass index	-0.0111	0.002		Sleep duration	0.00530635	0.00234946		Parental age at death	0.00620743	0.00339635
rs11792069	A	MVPA	-0.0027	0.0044		Educational attainment	-0.00091	0.00227		Smoking initiation	9.47e-05	0.00238		Alcohol consumption	0.00195	0.0026		Body mass index	0.014	0.0023		Sleep duration	-0.00569666	0.00291997		Parental age at death	-0.00341138	0.00422534
rs118081010	T	MVPA	0.008	0.0168		Educational attainment	-0.01661	0.00734		Smoking initiation	0.00401	0.00818		Alcohol consumption	0.00945	0.00831		Body mass index	0.0518	0.0075		Sleep duration	-0.000709155	0.00927917		Parental age at death	0.0108574	0.0134408
rs118093058	T	MVPA	-0.0047	0.0059		Educational attainment	0.01525	0.00257		Smoking initiation	0.00386	0.00267		Alcohol consumption	0.00849	0.00298		Body mass index	0.0042	0.0028		Sleep duration	-0.00604902	0.00328872		Parental age at death	-0.0059371	0.00475071
rs118182061	A	MVPA	-0.0063	0.0133		Educational attainment	0.00258	0.00571		Smoking initiation	0.00258	0.00594		Alcohol consumption	0.0073	0.00651		Body mass index	0.0373	0.0063		Sleep duration	-0.0120448	0.00733965		Parental age at death	-0.0100417	0.0105531
rs11860773	T	MVPA	0	0.0052		Educational attainment	-0.00527	0.00218		Smoking initiation	-0.00216	0.00226		Alcohol consumption	0.0155	0.00251		Body mass index	-0.0059	0.0024		Sleep duration	-0.000972324	0.00287782		Parental age at death	0.00798839	0.00414831
rs11866815	T	MVPA	-0.0007	0.0037		Educational attainment	0.00341	0.00198		Smoking initiation	-0.0055	0.00208		Alcohol consumption	-0.00444	0.00224		Body mass index	-0.0153	0.0019		Sleep duration	-8.94272e-05	0.00261398		Parental age at death	0.0089574	0.00376767
rs11871429	A	MVPA	0.0096	0.0037		Educational attainment	0.01425	0.00202		Smoking initiation	0.00235	0.00211		Alcohol consumption	0.000853	0.00232		Body mass index	-0.0039	0.002		Sleep duration	-0.00318357	0.00270517		Parental age at death	0.00119844	0.00391328
rs11872397	A	MVPA	0.0008	0.0047		Educational attainment	0.00588	0.00196		Smoking initiation	-0.012	0.00206		Alcohol consumption	0.000537	0.00228		Body mass index	0.0026	0.0022		Sleep duration	-0.00434635	0.00261156		Parental age at death	-0.00351885	0.0037729
rs11902450	T	MVPA	-0.0085	0.0053		Educational attainment	-0.01143	0.00282		Smoking initiation	0.00444	0.003		Alcohol consumption	-0.00177	0.00322		Body mass index	0.0167	0.0027		Sleep duration	0.00195463	0.00370118		Parental age at death	-0.00833956	0.00534654
rs11971098	A	MVPA	0.0039	0.0059		Educational attainment	0.00023	0.00306		Smoking initiation	0.00199	0.00318		Alcohol consumption	-0.00248	0.00345		Body mass index	-0.0196	0.003		Sleep duration	0.00118418	0.00402953		Parental age at death	-0.00274518	0.00582791
rs1199334	A	MVPA	-0.0038	0.004		Educational attainment	0.00065	0.00217		Smoking initiation	0.00408	0.0022		Alcohol consumption	0.00282	0.00244		Body mass index	0.0145	0.0021		Sleep duration	-0.000992589	0.00291511		Parental age at death	-0.00780512	0.00421926
rs11998678	T	MVPA	0.0032	0.0032		Educational attainment	-0.0024	0.00175		Smoking initiation	0.00357	0.0018		Alcohol consumption	-0.00299	0.00196		Body mass index	0.0105	0.0555		Sleep duration	0.011135	0.00227143		Parental age at death	-0.00783268	0.00328427
rs12022461	A	MVPA	0.0007	0.004		Educational attainment	0.00528	0.00226		Smoking initiation	-0.00498	0.00234		Alcohol consumption	-0.00169	0.00263		Body mass index	-0.0167	0.0022		Sleep duration	0.00589937	0.00302177		Parental age at death	0.00522565	0.00436948
rs12027999	T	MVPA	-0.0106	0.0061		Educational attainment	-0.0031	0.00262		Smoking initiation	0.0143	0.00267		Alcohol consumption	0.0037	0.0029		Body mass index	-0.0023	0.0029		Sleep duration	-0.00135695	0.00341682		Parental age at death	-0.00500068	0.00493562
rs12031634	A	MVPA	0.007	0.0045		Educational attainment	0.00225	0.00187		Smoking initiation	0.0017	0.00195		Alcohol consumption	0.00542	0.00215		Body mass index	-0.0122	0.0021		Sleep duration	0.00812098	0.00248377		Parental age at death	0.00337079	0.00358893
rs12072739	A	MVPA	0.0068	0.0049		Educational attainment	0.01295	0.00201		Smoking initiation	-0.00128	0.0021		Alcohol consumption	-0.000124	0.00231		Body mass index	-0.0169	0.0023		Sleep duration	0.00503876	0.00271144		Parental age at death	0.00373924	0.00392105
rs12086884	A	MVPA	-0.0041	0.0037		Educational attainment	-0.00722	0.00202		Smoking initiation	0.00159	0.0021		Alcohol consumption	0.00134	0.0023		Body mass index	0.0108	0.002		Sleep duration	0.00256313	0.00267336		Parental age at death	-0.000952905	0.00386552
rs12098284	T	MVPA	0.0067	0.0049		Educational attainment	-0.00262	0.00262		Smoking initiation	0.00567	0.00286		Alcohol consumption	0.00886	0.00298		Body mass index	0.0184	0.0026		Sleep duration	0.00116106	0.00343458		Parental age at death	-0.00785955	0.00497205
rs12140153	T	MVPA	-0.0089	0.0071		Educational attainment	0.0042	0.00293		Smoking initiation	-0.00601	0.00296		Alcohol consumption	0.000821	0.00347		Body mass index	-0.0353	0.0034		Sleep duration	-0.00372308	0.00395004		Parental age at death	0.00596409	0.00570596
rs12147845	T	MVPA	-0.0126	0.0052		Educational attainment	0.0074	0.00269		Smoking initiation	0.00531	0.00277		Alcohol consumption	-0.00409	0.00311		Body mass index	0.0187	0.0027		Sleep duration	-0.00396581	0.00355126		Parental age at death	-0.00149691	0.00510418
rs12170452	A	MVPA	0.0063	0.0032		Educational attainment	0.01153	0.00171		Smoking initiation	-0.000338	0.00177		Alcohol consumption	0.000653	0.00196		Body mass index	-0.0048	0.0017		Sleep duration	-0.00264129	0.00227656		Parental age at death	0.00660347	0.00328974
rs12186738	T	MVPA	-0.0011	0.0058		Educational attainment	0.00979	0.0024		Smoking initiation	-0.0133	0.00245		Alcohol consumption	-0.0039	0.00273		Body mass index	-0.0085	0.0027		Sleep duration	-0.00389703	0.00323773		Parental age at death	-0.000322746	0.00468007
rs12193797	A	MVPA	0.0104	0.006		Educational attainment	0.00321	0.00254		Smoking initiation	-0.0031	0.00273		Alcohol consumption	-0.00255	0.0029		Body mass index	0.0168	0.0028		Sleep duration	-0.00087231	0.00333067		Parental age at death	-0.000263498	0.00480698
rs12209887	A	MVPA	-0.0021	0.0032		Educational attainment	-0.00318	0.0017		Smoking initiation	0.0084	0.00177		Alcohol consumption	0.00383	0.00193		Body mass index	0.0114	0.0017		Sleep duration	-0.00981839	0.00227068		Parental age at death	0.00231936	0.00328527
rs12210292	T	MVPA	-0.0031	0.0037		Educational attainment	-0.00038	0.00196		Smoking initiation	-0.00227	0.0021		Alcohol consumption	-0.000259	0.00225		Body mass index	0.0117	0.002		Sleep duration	-0.000548024	0.00260664		Parental age at death	0.00525817	0.00376526
rs12238336	T	MVPA	0.006	0.0032		Educational attainment	0.00248	0.00174		Smoking initiation	-0.00514	0.0018		Alcohol consumption	-0.00164	0.00198		Body mass index	-0.0121	0.0017		Sleep duration	0.000731619	0.00232043		Parental age at death	0.00019497	0.00335314
rs12259464	A	MVPA	-0.0013	0.0032		Educational attainment	-0.00571	0.0017		Smoking initiation	0.00308	0.00177		Alcohol consumption	-0.00182	0.00195		Body mass index	0.0109	0.0017		Sleep duration	-0.00222592	0.00227444		Parental age at death	-0.00594143	0.00328195
rs1227932	A	MVPA	-0.0125	0.0032		Educational attainment	0.00306	0.00173		Smoking initiation	-0.00216	0.0018		Alcohol consumption	0.00294	0.00198		Body mass index	0.0097	0.0018		Sleep duration	-0.00178022	0.00230556		Parental age at death	-0.0048253	0.00333467
rs12282785	A	MVPA	0.0072	0.005		Educational attainment	0.01317	0.00213		Smoking initiation	-0.00176	0.00215		Alcohol consumption	-0.00194	0.00234		Body mass index	-0.0157	0.0023		Sleep duration	-0.00635405	0.00279132		Parental age at death	0.00850078	0.00403451
rs12286929	A	MVPA	0.0063	0.0032		Educational attainment	0.0021	0.0017		Smoking initiation	-0.00215	0.00176		Alcohol consumption	-0.00436	0.00193		Body mass index	-0.0177	0.0016		Sleep duration	0.0023712	0.00226902		Parental age at death	0.000197384	0.00327972
rs1229984	T	MVPA	0.0316	0.0129		Educational attainment	0.02286	0.00566		Smoking initiation	0.00433	0.00689		Alcohol consumption	-0.209	0.00673		Body mass index	-0.0305	0.0052		Sleep duration	-0.00840256	0.00746964		Parental age at death	0.0254078	0.0106527
rs12316047	A	MVPA	0.0012	0.0038		Educational attainment	0.00579	0.00204		Smoking initiation	-0.00977	0.00212		Alcohol consumption	-0.00522	0.00232		Body mass index	-0.0174	0.002		Sleep duration	-0.00183705	0.00270088		Parental age at death	0.00304534	0.00390575
rs12322997	T	MVPA	-0.005	0.0043		Educational attainment	0.01026	0.00175		Smoking initiation	-0.0036	0.00191		Alcohol consumption	0.00549	0.00208		Body mass index	0.0016	0.002		Sleep duration	0.00360517	0.00240033		Parental age at death	-0.000771468	0.00346604
rs12356821	C	MVPA	-0.0036	0.0046		Educational attainment	-0.01022	0.00239		Smoking initiation	0.0141	0.00256		Alcohol consumption	0.00556	0.0028		Body mass index	0.0101	0.0024		Sleep duration	-0.00280504	0.00322184		Parental age at death	-0.00535229	0.00466217
rs12364470	T	MVPA	0.0045	0.0043		Educational attainment	0.005	0.00227		Smoking initiation	0.00148	0.00243		Alcohol consumption	-0.000259	0.00263		Body mass index	-0.0187	0.0022		Sleep duration	0.00130853	0.00304753		Parental age at death	0.00566283	0.00440505
rs12369179	T	MVPA	0.002	0.0054		Educational attainment	-0.01432	0.00301		Smoking initiation	-0.00198	0.00312		Alcohol consumption	-0.0092	0.00344		Body mass index	-0.034	0.0031		Sleep duration	-0.00738366	0.00393164		Parental age at death	0.00152799	0.00568333
rs12380880	T	MVPA	0.0005	0.0039		Educational attainment	0.00201	0.00206		Smoking initiation	-0.00196	0.0021		Alcohol consumption	-0.000347	0.00237		Body mass index	-0.0114	0.002		Sleep duration	0.00338409	0.00273407		Parental age at death	0.00240379	0.00395507
rs12421848	A	MVPA	-0.007	0.0042		Educational attainment	0.00516	0.00176		Smoking initiation	-0.00403	0.00181		Alcohol consumption	-0.00378	0.00203		Body mass index	-0.0141	0.0019		Sleep duration	-0.000109469	0.00232255		Parental age at death	0.00740547	0.00335398
rs12429545	A	MVPA	0.0067	0.0048		Educational attainment	0	0.00253		Smoking initiation	-0.00476	0.00265		Alcohol consumption	-0.00201	0.00304		Body mass index	0.0313	0.0024		Sleep duration	0.00232828	0.00340501		Parental age at death	0.00229873	0.0049067
rs12439798	T	MVPA	0.0038	0.0032		Educational attainment	-0.00376	0.00172		Smoking initiation	-0.00135	0.00179		Alcohol consumption	-0.00319	0.00196		Body mass index	0.0127	0.0017		Sleep duration	-0.00399753	0.00228791		Parental age at death	-0.00303129	0.0033061
rs12446632	A	MVPA	-0.0015	0.0045		Educational attainment	-0.00122	0.00246		Smoking initiation	0.00184	0.00254		Alcohol consumption	-0.00404	0.00281		Body mass index	-0.0353	0.0024		Sleep duration	-0.000780741	0.00323858		Parental age at death	0.00375561	0.00465868
rs12448257	A	MVPA	0.0046	0.0039		Educational attainment	0.00739	0.0021		Smoking initiation	-0.00455	0.00221		Alcohol consumption	-0.00375	0.00244		Body mass index	0.0161	0.002		Sleep duration	0.00118599	0.00276924		Parental age at death	0.00015898	0.00401034
rs12449219	C	MVPA	0.0107	0.0049		Educational attainment	0.00261	0.00255		Smoking initiation	0.00274	0.00275		Alcohol consumption	-0.00261	0.00297		Body mass index	-0.0164	0.0026		Sleep duration	-0.00583812	0.00337541		Parental age at death	0.00683397	0.0048858
rs12454712	T	MVPA	-0.0015	0.0035		Educational attainment	-0.00227	0.00183		Smoking initiation	-0.00169	0.00194		Alcohol consumption	-0.00188	0.0021		Body mass index	-0.0136	0.0018		Sleep duration	-0.0022654	0.00233501		Parental age at death	0.00386286	0.00337488
rs1245829	A	MVPA	-0.0065	0.0032		Educational attainment	-0.01083	0.00173		Smoking initiation	0.00341	0.0018		Alcohol consumption	0.00241	0.00199		Body mass index	-0.0031	0.0017		Sleep duration	-0.00293556	0.00228983		Parental age at death	-0.00169722	0.00331101
rs12462975	A	MVPA	-0.0122	0.0034		Educational attainment	0.00249	0.0018		Smoking initiation	0.00206	0.0019		Alcohol consumption	0.000212	0.00209		Body mass index	0.0193	0.0018		Sleep duration	0.00698779	0.00242157		Parental age at death	-0.00248509	0.00349695
rs12468863	T	MVPA	0.0067	0.0032		Educational attainment	0.00739	0.0017		Smoking initiation	-0.00105	0.00178		Alcohol consumption	-0.00486	0.00197		Body mass index	-0.0148	0.0016		Sleep duration	-0.00327604	0.0022762		Parental age at death	0.00303221	0.0032854
rs12490065	A	MVPA	0.0055	0.0044		Educational attainment	0.00027	0.00208		Smoking initiation	0.00213	0.0024		Alcohol consumption	0.00147	0.00262		Body mass index	-0.0126	0.0022		Sleep duration	0.00575029	0.00286047		Parental age at death	0.00504747	0.00413124
rs1249156	T	MVPA	-0.003	0.0034		Educational attainment	-0.00311	0.00187		Smoking initiation	0.00394	0.00195		Alcohol consumption	-0.00173	0.00213		Body mass index	-0.0102	0.0019		Sleep duration	0.00295301	0.0024868		Parental age at death	0.00262214	0.00360413
rs12509234	T	MVPA	0.0023	0.0035		Educational attainment	0.00418	0.00194		Smoking initiation	-0.00019	0.00194		Alcohol consumption	-0.00219	0.00215		Body mass index	-0.0116	0.0019		Sleep duration	0.00113379	0.00247075		Parental age at death	0.00199751	0.00355744
rs12530737	T	MVPA	0.0007	0.0036		Educational attainment	-0.00635	0.00193		Smoking initiation	0.00176	0.00199		Alcohol consumption	0.00349	0.00222		Body mass index	0.0137	0.0019		Sleep duration	-0.00661772	0.00258171		Parental age at death	-0.00290075	0.00372313
rs12546331	T	MVPA	-0.0011	0.0032		Educational attainment	-0.00791	0.0017		Smoking initiation	0.00373	0.00177		Alcohol consumption	0.000132	0.00192		Body mass index	0.0108	0.0017		Sleep duration	-0.00252702	0.00226237		Parental age at death	-0.00158119	0.00326937
rs12574281	A	MVPA	0.0011	0.0042		Educational attainment	-0.01077	0.00176		Smoking initiation	-0.000368	0.00182		Alcohol consumption	-0.00435	0.00198		Body mass index	0.0019	0.002		Sleep duration	-0.00138393	0.00233482		Parental age at death	-0.00274729	0.00336985
rs12594043	C	MVPA	0.0034	0.0032		Educational attainment	0.00155	0.0017		Smoking initiation	0.00107	0.00176		Alcohol consumption	0.00125	0.00193		Body mass index	0.0102	0.0017		Sleep duration	0.00200488	0.00226493		Parental age at death	0.00133088	0.0032754
rs12595158	T	MVPA	0.021	0.0087		Educational attainment	0.01055	0.0056		Smoking initiation	0.0046	0.00598		Alcohol consumption	-0.00253	0.00656		Body mass index	-0.0382	0.0052		Sleep duration	-0.00377428	0.00823879		Parental age at death	0.0212241	0.0119268
rs12602286	T	MVPA	0.0023	0.0047		Educational attainment	0.01701	0.00255		Smoking initiation	-0.00175	0.00261		Alcohol consumption	4.46e-05	0.0029		Body mass index	-0.004	0.0025		Sleep duration	0.00186865	0.00341013		Parental age at death	0.00343514	0.00496398
rs12602912	T	MVPA	-0.0011	0.0039		Educational attainment	-0.00318	0.00216		Smoking initiation	0.00519	0.0022		Alcohol consumption	0.00778	0.00243		Body mass index	0.0166	0.002		Sleep duration	0.00170313	0.00285622		Parental age at death	-0.0102445	0.00412546
rs12611523	A	MVPA	0.0031	0.0041		Educational attainment	0.00145	0.00171		Smoking initiation	-0.00282	0.00179		Alcohol consumption	-0.00136	0.00197		Body mass index	0.0009	0.0019		Sleep duration	0.0126347	0.00227627		Parental age at death	0.00524624	0.00328617
rs12628891	T	MVPA	-0.0008	0.0034		Educational attainment	0.00491	0.00185		Smoking initiation	0.000231	0.00193		Alcohol consumption	-0.00121	0.00215		Body mass index	-0.0115	0.0019		Sleep duration	-0.00490666	0.00243537		Parental age at death	-0.00151595	0.00351764
rs1263056	A	MVPA	0.0036	0.0032		Educational attainment	0.00089	0.0017		Smoking initiation	0.00166	0.00178		Alcohol consumption	-5.84e-05	0.00196		Body mass index	0.0007	0.0016		Sleep duration	0.0127992	0.00227722		Parental age at death	0.00727339	0.00329509
rs12633819	A	MVPA	-0.0043	0.0034		Educational attainment	-0.00506	0.0018		Smoking initiation	-0.00538	0.00191		Alcohol consumption	0.00135	0.00207		Body mass index	-0.0095	0.0017		Sleep duration	-0.000350577	0.0024004		Parental age at death	-0.000686264	0.00347444
rs12643771	T	MVPA	0.0128	0.0044		Educational attainment	0.01518	0.00184		Smoking initiation	-0.0042	0.00191		Alcohol consumption	0.00131	0.00212		Body mass index	-0.0114	0.0021		Sleep duration	-0.000711633	0.00245332		Parental age at death	0.00597619	0.00354478
rs12646216	T	MVPA	0.0039	0.0042		Educational attainment	0.01062	0.00174		Smoking initiation	-0.00232	0.0018		Alcohol consumption	-0.00404	0.00198		Body mass index	-0.0031	0.0019		Sleep duration	0.00314529	0.00231558		Parental age at death	0.0038676	0.00334533
rs12652212	A	MVPA	0.0021	0.0032		Educational attainment	0.00449	0.00172		Smoking initiation	-0.00623	0.00178		Alcohol consumption	0.00129	0.00194		Body mass index	-0.0131	0.0016		Sleep duration	-0.000206538	0.00229451		Parental age at death	0.000573121	0.00331685
rs12662631	T	MVPA	0.0015	0.0034		Educational attainment	-0.00193	0.00183		Smoking initiation	0.0111	0.00192		Alcohol consumption	0.00188	0.00213		Body mass index	0.0056	0.0018		Sleep duration	0.00219252	0.00244198		Parental age at death	-0.00505204	0.00352879
rs12675063	A	MVPA	-0.0088	0.0051		Educational attainment	-0.00482	0.00271		Smoking initiation	0.00171	0.0028		Alcohol consumption	-0.000803	0.00304		Body mass index	-0.0158	0.0025		Sleep duration	-0.000367892	0.00353751		Parental age at death	-0.00333143	0.00511009
rs12680842	A	MVPA	-0.0048	0.0034		Educational attainment	-0.00782	0.00181		Smoking initiation	0.00407	0.00186		Alcohol consumption	-0.00221	0.00206		Body mass index	0.0142	0.0017		Sleep duration	-0.00218449	0.00243602		Parental age at death	-0.00307065	0.00352157
rs12681792	A	MVPA	-0.0044	0.0039		Educational attainment	-0.00338	0.00213		Smoking initiation	0.00107	0.00222		Alcohol consumption	-0.0011	0.00254		Body mass index	0.015	0.0021		Sleep duration	0.00262624	0.0028727		Parental age at death	-0.00380391	0.00415289
rs12692596	T	MVPA	-0.0035	0.0033		Educational attainment	-0.00818	0.00176		Smoking initiation	0.00194	0.00183		Alcohol consumption	-0.00311	0.00201		Body mass index	0.012	0.0017		Sleep duration	-0.00210416	0.00233725		Parental age at death	-0.00746247	0.00337356
rs12712269	T	MVPA	-0.0162	0.0042		Educational attainment	-0.01063	0.00174		Smoking initiation	0.00227	0.00181		Alcohol consumption	-0.00234	0.002		Body mass index	0.0071	0.002		Sleep duration	0.00143204	0.0023271		Parental age at death	-0.00595128	0.0033685
rs12714199	T	MVPA	0.0044	0.0033		Educational attainment	0.00221	0.00176		Smoking initiation	0.000514	0.00183		Alcohol consumption	0.00351	0.00201		Body mass index	-0.0141	0.0017		Sleep duration	-0.00146238	0.00232727		Parental age at death	-0.000796121	0.00336057
rs12716848	A	MVPA	-0.0018	0.0032		Educational attainment	-0.00969	0.00174		Smoking initiation	0.00266	0.0018		Alcohol consumption	-0.000536	0.00197		Body mass index	0.0003	0.0017		Sleep duration	0.000671058	0.00231354		Parental age at death	-0.00562391	0.00333823
rs12724430	T	MVPA	0.0053	0.0041		Educational attainment	0.00979	0.0017		Smoking initiation	0.00179	0.00176		Alcohol consumption	0.00246	0.00193		Body mass index	-0.007	0.0019		Sleep duration	0.000376302	0.00226196		Parental age at death	0.00787252	0.00326774
rs12765914	T	MVPA	-0.0089	0.0056		Educational attainment	-0.00662	0.00304		Smoking initiation	0.00187	0.00317		Alcohol consumption	0.000461	0.00348		Body mass index	0.0226	0.0031		Sleep duration	-0.00238708	0.00408771		Parental age at death	-1.50784e-05	0.00592634
rs12776880	A	MVPA	-0.0059	0.0035		Educational attainment	-0.0016	0.00194		Smoking initiation	0.00285	0.00197		Alcohol consumption	-0.00153	0.00214		Body mass index	0.0109	0.0019		Sleep duration	0.0022598	0.00251075		Parental age at death	-0.00144754	0.00363065
rs1277733	T	MVPA	0.0064	0.0038		Educational attainment	0.00415	0.00204		Smoking initiation	0.00187	0.00212		Alcohol consumption	-0.00042	0.00232		Body mass index	0.012	0.002		Sleep duration	0.00149093	0.00271002		Parental age at death	0.00225573	0.00391567
rs12791153	A	MVPA	-0.0107	0.0076		Educational attainment	-0.00089	0.00318		Smoking initiation	0.0021	0.00323		Alcohol consumption	0.00292	0.00363		Body mass index	-0.0092	0.0036		Sleep duration	-0.0235481	0.0042169		Parental age at death	-0.0049579	0.00609873
rs12868881	A	MVPA	-0.0017	0.0032		Educational attainment	-0.00697	0.00172		Smoking initiation	-0.00247	0.00177		Alcohol consumption	-0.00479	0.00196		Body mass index	0.0138	0.0017		Sleep duration	0.00551379	0.00229377		Parental age at death	-0.000467242	0.0033111
rs12889085	A	MVPA	-0.0057	0.004		Educational attainment	-0.00248	0.00172		Smoking initiation	-0.000674	0.00179		Alcohol consumption	-0.00583	0.00195		Body mass index	-0.0132	0.0019		Sleep duration	0.000196388	0.002297		Parental age at death	-0.00316209	0.00332426
rs12898464	T	MVPA	0.0059	0.0063		Educational attainment	-0.00028	0.00269		Smoking initiation	0.00599	0.00287		Alcohol consumption	0.000754	0.00309		Body mass index	-0.0169	0.003		Sleep duration	0.00630962	0.00352963		Parental age at death	0.00170404	0.00509971
rs12908232	A	MVPA	0.0053	0.0032		Educational attainment	0.00975	0.0017		Smoking initiation	-0.00375	0.00176		Alcohol consumption	-0.000961	0.00193		Body mass index	-0.0006	0.0017		Sleep duration	-0.000392194	0.00226754		Parental age at death	0.00122763	0.00327273
rs12910558	T	MVPA	-0.0122	0.0042		Educational attainment	-0.00016	0.00179		Smoking initiation	-0.00278	0.00185		Alcohol consumption	0.00685	0.00205		Body mass index	0.0108	0.002		Sleep duration	-0.00531446	0.00234247		Parental age at death	0.000228533	0.00338471
rs12914623	C	MVPA	0.0045	0.0036		Educational attainment	0.00341	0.00192		Smoking initiation	-0.00427	0.00201		Alcohol consumption	0.0028	0.0022		Body mass index	-0.0159	0.0019		Sleep duration	-0.00465726	0.00256238		Parental age at death	0.000116129	0.0037086
rs1291818	T	MVPA	0.0003	0.0032		Educational attainment	0.01085	0.0017		Smoking initiation	-0.00624	0.0018		Alcohol consumption	-0.00365	0.00197		Body mass index	-0.0056	0.0017		Sleep duration	0.00205834	0.00230532		Parental age at death	0.000141725	0.00333382
rs12923427	T	MVPA	0.0009	0.004		Educational attainment	0.00352	0.00209		Smoking initiation	-0.00996	0.00221		Alcohol consumption	0.000756	0.0024		Body mass index	-0.0065	0.002		Sleep duration	0.000877048	0.00273753		Parental age at death	-0.00275704	0.00394956
rs12933086	A	MVPA	0.0079	0.0035		Educational attainment	-0.0009	0.0019		Smoking initiation	-0.00303	0.00195		Alcohol consumption	0.000596	0.00217		Body mass index	-0.0106	0.0019		Sleep duration	0.00342309	0.00254896		Parental age at death	-0.00427802	0.00368367
rs12939549	A	MVPA	0.0021	0.0032		Educational attainment	-0.00317	0.00171		Smoking initiation	0.00185	0.00178		Alcohol consumption	-0.00528	0.00193		Body mass index	0.018	0.0016		Sleep duration	-0.00203172	0.00227717		Parental age at death	0.00245391	0.0032942
rs1296328	A	MVPA	-0.003	0.0032		Educational attainment	-0.00242	0.00173		Smoking initiation	0.0064	0.00179		Alcohol consumption	0.00535	0.00197		Body mass index	0.0166	0.0017		Sleep duration	-0.0037761	0.00228952		Parental age at death	-0.00131391	0.00330838
rs12981256	A	MVPA	0.0008	0.0032		Educational attainment	-0.00209	0.00172		Smoking initiation	0.000518	0.00179		Alcohol consumption	0.00301	0.00203		Body mass index	0.0151	0.0017		Sleep duration	-6.52528e-08	0.00228175		Parental age at death	0.00195844	0.00330192
rs12994080	A	MVPA	-0.0031	0.0033		Educational attainment	-0.00185	0.00178		Smoking initiation	-0.00122	0.00185		Alcohol consumption	0.00323	0.00202		Body mass index	0.0098	0.0018		Sleep duration	0.00302074	0.00236815		Parental age at death	-0.00356959	0.00342724
rs13010288	T	MVPA	0.0106	0.0049		Educational attainment	0.01953	0.00252		Smoking initiation	-0.00746	0.00251		Alcohol consumption	0.00166	0.00283		Body mass index	-0.0103	0.0025		Sleep duration	0.00872226	0.00332578		Parental age at death	0.00334933	0.00478857
rs13010566	A	MVPA	-0.0077	0.0032		Educational attainment	-0.0106	0.0017		Smoking initiation	-0.00375	0.00176		Alcohol consumption	-0.00362	0.00195		Body mass index	0.001	0.0017		Sleep duration	-0.00180848	0.00226438		Parental age at death	3.12617e-05	0.00326848
[truncated: 2,011 more rows]

## Sheet: S8
Supplementary Table 8. Details of power calculations between exposure-outcome pairs
[truncated: 10 more rows]

## Sheet: S9
Supplementary Table 9. Total effects of genetically predicted MVPA and LST on each EAA using genome-wide significant loci
[truncated: 27 more rows]

[truncated: 10 more sheets: S10, S11, S12, S13, S14, S15, S16, S17, S18, S19]
